# Supplementary material for: Exploiting synergistic effect of CO/NO gases for soft tissue transplantation using a hydrogel patch
Source: Nat Commun. 2023 Apr 27;14:2417. doi: 10.1038/s41467-023-37959-y (PMC10140290; doi:10.1038/s41467-023-37959-y)
Supplement: Supplementary file 5 — Source data [file 41467_2023_37959_MOESM5_ESM.xlsx]

## Sheet: Figure 2b 
4-MAP		4-MAP-G		GNs-4-MAP-G
Wavenumber (cm-1)	Transmittance	Wavenumber (cm-1)	Transmittance	Wavenumber (cm-1)	Transmittance
3996.29	0.92724	3996.29	1.00614	3996.29	0.86859
3994.36	0.92899	3994.36	1.00666	3994.36	0.87013
3992.43	0.93014	3992.43	1.00713	3992.43	0.8716
3990.5	0.93132	3990.5	1.00768	3990.5	0.87267
3988.57	0.93287	3988.57	1.00818	3988.57	0.87345
3986.65	0.93447	3986.65	1.00876	3986.65	0.87452
3984.72	0.93609	3984.72	1.00952	3984.72	0.87598
3982.79	0.93797	3982.79	1.01008	3982.79	0.8774
3980.86	0.93977	3980.86	1.01028	3980.86	0.8786
3978.93	0.94075	3978.93	1.01055	3978.93	0.87982
3977	0.94114	3977	1.01103	3977	0.88134
3975.07	0.94177	3975.07	1.01121	3975.07	0.8829
3973.14	0.9426	3973.14	1.01094	3973.14	0.88409
3971.22	0.94307	3971.22	1.01074	3971.22	0.88488
3969.29	0.94323	3969.29	1.0107	3969.29	0.88547
3967.36	0.94374	3967.36	1.01054	3967.36	0.88613
3965.43	0.94486	3965.43	1.01072	3965.43	0.88716
3963.5	0.94626	3963.5	1.01189	3963.5	0.88849
3961.57	0.94753	3961.57	1.01316	3961.57	0.88977
3959.64	0.94861	3959.64	1.01325	3959.64	0.89092
3957.71	0.94985	3957.71	1.01255	3957.71	0.89206
3955.79	0.95107	3955.79	1.0122	3955.79	0.8931
3953.86	0.95215	3953.86	1.01257	3953.86	0.89414
3951.93	0.95384	3951.93	1.01358	3951.93	0.89558
3950	0.95621	3950	1.01471	3950	0.89732
3948.07	0.95805	3948.07	1.01513	3948.07	0.89863
3946.14	0.95906	3946.14	1.01521	3946.14	0.89958
3944.21	0.96023	3944.21	1.01563	3944.21	0.90077
3942.28	0.96125	3942.28	1.01575	3942.28	0.90172
3940.36	0.96162	3940.36	1.01537	3940.36	0.9022
3938.43	0.962	3938.43	1.01532	3938.43	0.90298
3936.5	0.96331	3936.5	1.01593	3936.5	0.90448
3934.57	0.96594	3934.57	1.01713	3934.57	0.90655
3932.64	0.96809	3932.64	1.0181	3932.64	0.90836
3930.71	0.9679	3930.71	1.01774	3930.71	0.90906
3928.78	0.9673	3928.78	1.01701	3928.78	0.90928
3926.85	0.96848	3926.85	1.01735	3926.85	0.91011
3924.93	0.97004	3924.93	1.01801	3924.93	0.91116
3923	0.97051	3923	1.01791	3923	0.91192
3921.07	0.9711	3921.07	1.01785	3921.07	0.91326
3919.14	0.97258	3919.14	1.01834	3919.14	0.91518
3917.21	0.97329	3917.21	1.0178	3917.21	0.91591
3915.28	0.97227	3915.28	1.01576	3915.28	0.91504
3913.35	0.97102	3913.35	1.01425	3913.35	0.9145
3911.43	0.97074	3911.43	1.01416	3911.43	0.9152
3909.5	0.97147	3909.5	1.01479	3909.5	0.91675
3907.57	0.9736	3907.57	1.01661	3907.57	0.9195
3905.64	0.97646	3905.64	1.01937	3905.64	0.92296
3903.71	0.978	3903.71	1.02087	3903.71	0.92515
3901.78	0.97741	3901.78	1.02012	3901.78	0.92544
3899.85	0.97516	3899.85	1.01764	3899.85	0.9245
3897.92	0.97193	3897.92	1.01427	3897.92	0.92275
3896	0.96965	3896	1.01201	3896	0.92166
3894.07	0.96963	3894.07	1.01183	3894.07	0.92245
3892.14	0.97005	3892.14	1.01181	3892.14	0.92367
3890.21	0.96995	3890.21	1.01125	3890.21	0.92429
3888.28	0.97171	3888.28	1.0123	3888.28	0.92589
3886.35	0.97513	3886.35	1.01439	3886.35	0.92816
3884.42	0.97742	3884.42	1.01526	3884.42	0.92956
3882.49	0.97887	3882.49	1.01592	3882.49	0.93125
3880.57	0.97951	3880.57	1.01613	3880.57	0.93247
3878.64	0.97863	3878.64	1.01472	3878.64	0.93174
3876.71	0.97873	3876.71	1.01425	3876.71	0.93183
3874.78	0.98038	3874.78	1.01544	3874.78	0.93367
3872.85	0.98179	3872.85	1.01625	3872.85	0.93518
3870.92	0.98281	3870.92	1.01622	3870.92	0.93594
3868.99	0.98303	3868.99	1.01554	3868.99	0.93639
3867.06	0.98293	3867.06	1.01511	3867.06	0.93741
3865.14	0.9836	3865.14	1.01559	3865.14	0.93914
3863.21	0.98413	3863.21	1.01564	3863.21	0.93996
3861.28	0.98421	3861.28	1.01477	3861.28	0.93965
3859.35	0.98506	3859.35	1.01459	3859.35	0.94005
3857.42	0.98786	3857.42	1.01685	3857.42	0.94293
3855.49	0.99156	3855.49	1.02037	3855.49	0.9471
3853.56	0.99226	3853.56	1.02074	3853.56	0.94814
3851.64	0.98937	3851.64	1.01699	3851.64	0.94535
3849.71	0.98671	3849.71	1.01328	3849.71	0.943
3847.78	0.98609	3847.78	1.01215	3847.78	0.94319
3845.85	0.98704	3845.85	1.01313	3845.85	0.94501
3843.92	0.98897	3843.92	1.0147	3843.92	0.94726
3841.99	0.99117	3841.99	1.0158	3841.99	0.94926
3840.06	0.99278	3840.06	1.01613	3840.06	0.95062
3838.13	0.99311	3838.13	1.01546	3838.13	0.95103
3836.21	0.99294	3836.21	1.01457	3836.21	0.95107
3834.28	0.99307	3834.28	1.01438	3834.28	0.95129
3832.35	0.99306	3832.35	1.01462	3832.35	0.95155
3830.42	0.99311	3830.42	1.01476	3830.42	0.95196
3828.49	0.99413	3828.49	1.01475	3828.49	0.95289
3826.56	0.99534	3826.56	1.01469	3826.56	0.95391
3824.63	0.99624	3824.63	1.01534	3824.63	0.95513
3822.7	0.99749	3822.7	1.01691	3822.7	0.9571
3820.78	0.99786	3820.78	1.01711	3820.78	0.95819
3818.85	0.99696	3818.85	1.01561	3818.85	0.95783
3816.92	0.99632	3816.92	1.01437	3816.92	0.95752
3814.99	0.99573	3814.99	1.01318	3814.99	0.95715
3813.06	0.99519	3813.06	1.01208	3813.06	0.9568
3811.13	0.99572	3811.13	1.0123	3811.13	0.9575
3809.2	0.99706	3809.2	1.01338	3809.2	0.9591
3807.27	0.99783	3807.27	1.01366	3807.27	0.9605
3805.35	0.99812	3805.35	1.01344	3805.35	0.96154
3803.42	0.99898	3803.42	1.01394	3803.42	0.96289
3801.49	0.9994	3801.49	1.01394	3801.49	0.96388
3799.56	0.9989	3799.56	1.01296	3799.56	0.96425
3797.63	0.99864	3797.63	1.01226	3797.63	0.96461
3795.7	0.99815	3795.7	1.01143	3795.7	0.96441
3793.77	0.99684	3793.77	1.00994	3793.77	0.96376
3791.85	0.99567	3791.85	1.00875	3791.85	0.96362
3789.92	0.99527	3789.92	1.00828	3789.92	0.96402
3787.99	0.99551	3787.99	1.00844	3787.99	0.96489
3786.06	0.99582	3786.06	1.00876	3786.06	0.96607
3784.13	0.99566	3784.13	1.00869	3784.13	0.96694
3782.2	0.99598	3782.2	1.00877	3782.2	0.96794
3780.27	0.99676	3780.27	1.0088	3780.27	0.96906
3778.34	0.99601	3778.34	1.00755	3778.34	0.96902
3776.42	0.99411	3776.42	1.00583	3776.42	0.96815
3774.49	0.99333	3774.49	1.00536	3774.49	0.96814
3772.56	0.99415	3772.56	1.0062	3772.56	0.96956
3770.63	0.99497	3770.63	1.00703	3770.63	0.97113
3768.7	0.99479	3768.7	1.00706	3768.7	0.97165
3766.77	0.99442	3766.77	1.00676	3766.77	0.97168
3764.84	0.99389	3764.84	1.0061	3764.84	0.97163
3762.91	0.99327	3762.91	1.00553	3762.91	0.97202
3760.99	0.99361	3760.99	1.00605	3760.99	0.9735
3759.06	0.99385	3759.06	1.00637	3759.06	0.97468
3757.13	0.99314	3757.13	1.00552	3757.13	0.97487
3755.2	0.99296	3755.2	1.00517	3755.2	0.97568
3753.27	0.9939	3753.27	1.00604	3753.27	0.97768
3751.34	0.99411	3751.34	1.00632	3751.34	0.97904
3749.41	0.99236	3749.41	1.00518	3749.41	0.97878
3747.48	0.9914	3747.48	1.00511	3747.48	0.97941
3745.56	0.99237	3745.56	1.00633	3745.56	0.98136
3743.63	0.9919	3743.63	1.00539	3743.63	0.98113
3741.7	0.99051	3741.7	1.00309	3741.7	0.97943
3739.77	0.99223	3739.77	1.00345	3739.77	0.98026
3737.84	0.99661	3737.84	1.00655	3737.84	0.98364
3735.91	0.99926	3735.91	1.00858	3735.91	0.98593
3733.98	0.99779	3733.98	1.00662	3733.98	0.98486
3732.06	0.99471	3732.06	1.00264	3732.06	0.98211
3730.13	0.99344	3730.13	1.0007	3730.13	0.98085
3728.2	0.99423	3728.2	1.00166	3728.2	0.98203
3726.27	0.9951	3726.27	1.00294	3726.27	0.98371
3724.34	0.99483	3724.34	1.00266	3724.34	0.98415
3722.41	0.99352	3722.41	1.00134	3722.41	0.98366
3720.48	0.99129	3720.48	0.99968	3720.48	0.98279
3718.55	0.98866	3718.55	0.99807	3718.55	0.98195
3716.63	0.98704	3716.63	0.99729	3716.63	0.982
3714.7	0.9877	3714.7	0.99802	3714.7	0.98351
3712.77	0.99018	3712.77	0.99966	3712.77	0.98579
3710.84	0.99231	3710.84	1.0003	3710.84	0.98705
3708.91	0.99292	3708.91	0.99926	3708.91	0.98656
3706.98	0.99291	3706.98	0.99787	3706.98	0.98558
3705.05	0.99364	3705.05	0.9978	3705.05	0.98596
3703.12	0.99489	3703.12	0.99865	3703.12	0.98751
3701.2	0.99502	3701.2	0.99845	3701.2	0.98809
3699.27	0.99389	3699.27	0.99731	3699.27	0.9874
3697.34	0.99298	3697.34	0.9966	3697.34	0.98706
3695.41	0.99295	3695.41	0.99651	3695.41	0.9877
3693.48	0.99351	3693.48	0.99721	3693.48	0.98933
3691.55	0.99376	3691.55	0.99822	3691.55	0.9911
3689.62	0.99235	3689.62	0.99763	3689.62	0.99115
3687.69	0.98943	3687.69	0.99531	3687.69	0.98952
3685.77	0.98657	3685.77	0.99309	3685.77	0.98812
3683.84	0.98452	3683.84	0.99184	3683.84	0.98774
3681.91	0.98333	3681.91	0.99166	3681.91	0.98833
3679.98	0.98295	3679.98	0.99248	3679.98	0.98972
3678.05	0.98358	3678.05	0.99395	3678.05	0.99152
3676.12	0.98456	3676.12	0.99489	3676.12	0.99274
3674.19	0.98449	3674.19	0.99421	3674.19	0.99248
3672.27	0.98452	3672.27	0.99353	3672.27	0.99227
3670.34	0.98565	3670.34	0.99371	3670.34	0.9927
3668.41	0.98596	3668.41	0.99311	3668.41	0.99215
3666.48	0.98511	3666.48	0.99178	3666.48	0.99117
3664.55	0.98472	3664.55	0.99102	3664.55	0.99108
3662.62	0.98514	3662.62	0.9909	3662.62	0.99137
3660.69	0.98611	3660.69	0.99122	3660.69	0.99171
3658.76	0.98798	3658.76	0.99219	3658.76	0.99259
3656.84	0.99037	3656.84	0.9932	3656.84	0.99355
3654.91	0.99249	3654.91	0.99411	3654.91	0.99429
3652.98	0.99507	3652.98	0.99614	3652.98	0.99614
3651.05	0.99817	3651.05	0.99877	3651.05	0.99878
3649.12	1	3649.12	1	3649.12	1
3647.19	0.99955	3647.19	0.99914	3647.19	0.999
3645.26	0.99785	3645.26	0.99719	3645.26	0.99694
3643.33	0.99672	3643.33	0.99585	3643.33	0.9957
3641.41	0.99671	3641.41	0.99556	3641.41	0.99565
3639.48	0.9973	3639.48	0.9957	3639.48	0.99601
3637.55	0.9985	3637.55	0.9962	3637.55	0.99672
3635.62	1.00001	3635.62	0.99701	3635.62	0.99783
3633.69	1.00147	3633.69	0.99807	3633.69	0.99937
3631.76	1.00355	3631.76	1.0001	3631.76	1.00183
3629.83	1.00527	3629.83	1.00205	3629.83	1.00369
3627.9	1.00427	3627.9	1.00148	3627.9	1.00244
3625.98	1.002	3625.98	0.99951	3625.98	0.9998
3624.05	1.00151	3624.05	0.99903	3624.05	0.99911
3622.12	1.00307	3622.12	1.00034	3622.12	1.00054
3620.19	1.00512	3620.19	1.00186	3620.19	1.00226
3618.26	1.00587	3618.26	1.00228	3618.26	1.00281
3616.33	1.00577	3616.33	1.00239	3616.33	1.00291
3614.4	1.00612	3614.4	1.00306	3614.4	1.00353
3612.48	1.0066	3612.48	1.00354	3612.48	1.00403
3610.55	1.00703	3610.55	1.00377	3610.55	1.00435
3608.62	1.00692	3608.62	1.00366	3608.62	1.00419
3606.69	1.00521	3606.69	1.00237	3606.69	1.00282
3604.76	1.0033	3604.76	1.00099	3604.76	1.00143
3602.83	1.00308	3602.83	1.00103	3602.83	1.00148
3600.9	1.00377	3600.9	1.0019	3600.9	1.00209
3598.97	1.00442	3598.97	1.00266	3598.97	1.00227
3597.05	1.00535	3597.05	1.00344	3597.05	1.00251
3595.12	1.00601	3595.12	1.00385	3595.12	1.00274
3593.19	1.00588	3593.19	1.00368	3593.19	1.00264
3591.26	1.00675	3591.26	1.0047	3591.26	1.00364
3589.33	1.00925	3589.33	1.00725	3589.33	1.00587
3587.4	1.01022	3587.4	1.00811	3587.4	1.00633
3585.47	1.00833	3585.47	1.00621	3585.47	1.00413
3583.54	1.00623	3583.54	1.00437	3583.54	1.00195
3581.62	1.0058	3581.62	1.00402	3581.62	1.00128
3579.69	1.00641	3579.69	1.00426	3579.69	1.00134
3577.76	1.00693	3577.76	1.00452	3577.76	1.00127
3575.83	1.00714	3575.83	1.00492	3575.83	1.00109
3573.9	1.00735	3573.9	1.00538	3573.9	1.00108
3571.97	1.00825	3571.97	1.00626	3571.97	1.00176
3570.04	1.01083	3570.04	1.0085	3570.04	1.00389
3568.11	1.01365	3568.11	1.01089	3568.11	1.00608
3566.19	1.01366	3566.19	1.01067	3566.19	1.00602
3564.26	1.0114	3564.26	1.00848	3564.26	1.00388
3562.33	1.00983	3562.33	1.00723	3562.33	1.00252
3560.4	1.00966	3560.4	1.00725	3560.4	1.00225
3558.47	1.00989	3558.47	1.00726	3558.47	1.002
3556.54	1.01022	3556.54	1.00725	3556.54	1.002
3554.61	1.01095	3554.61	1.00782	3554.61	1.0028
3552.69	1.0117	3552.69	1.00849	3552.69	1.00356
3550.76	1.01203	3550.76	1.00876	3550.76	1.0037
3548.83	1.01255	3548.83	1.00954	3548.83	1.00424
3546.9	1.01302	3546.9	1.01064	3546.9	1.00513
3544.97	1.01209	3544.97	1.01032	3544.97	1.0049
3543.04	1.01015	3543.04	1.00875	3543.04	1.00355
3541.11	1.00895	3541.11	1.00773	3541.11	1.00244
3539.18	1.00888	3539.18	1.00782	3539.18	1.00233
3537.26	1.00865	3537.26	1.00808	3537.26	1.0026
3535.33	1.00737	3535.33	1.00776	3535.33	1.00229
3533.4	1.00617	3533.4	1.00727	3533.4	1.00179
3531.47	1.00636	3531.47	1.00745	3531.47	1.00214
3529.54	1.00749	3529.54	1.00805	3529.54	1.003
3527.61	1.00848	3527.61	1.00841	3527.61	1.00353
3525.68	1.00892	3525.68	1.00848	3525.68	1.00354
3523.75	1.00878	3523.75	1.00827	3523.75	1.00312
3521.83	1.00828	3521.83	1.0079	3521.83	1.00249
3519.9	1.00802	3519.9	1.00766	3519.9	1.002
3517.97	1.00825	3517.97	1.0074	3517.97	1.00177
3516.04	1.00851	3516.04	1.00715	3516.04	1.00172
3514.11	1.00867	3514.11	1.00738	3514.11	1.00174
3512.18	1.00909	3512.18	1.00799	3512.18	1.00181
3510.25	1.00968	3510.25	1.00832	3510.25	1.00179
3508.32	1.00985	3508.32	1.00816	3508.32	1.00155
3506.4	1.00961	3506.4	1.00817	3506.4	1.00143
3504.47	1.0095	3504.47	1.00854	3504.47	1.00158
3502.54	1.009	3502.54	1.00852	3502.54	1.00141
3500.61	1.00832	3500.61	1.00793	3500.61	1.00076
3498.68	1.00817	3498.68	1.0074	3498.68	1.00034
3496.75	1.00799	3496.75	1.00705	3496.75	1.00044
3494.82	1.00733	3494.82	1.00665	3494.82	1.00044
3492.9	1.00678	3492.9	1.00629	3492.9	1.00027
3490.97	1.00657	3490.97	1.0062	3490.97	1.00035
3489.04	1.00654	3489.04	1.00619	3489.04	1.00054
3487.11	1.00663	3487.11	1.00604	3487.11	1.00037
3485.18	1.00678	3485.18	1.00597	3485.18	1.00012
3483.25	1.00694	3483.25	1.00619	3483.25	1.00021
3481.32	1.00696	3481.32	1.00633	3481.32	1.00037
3479.39	1.00674	3479.39	1.00609	3479.39	1.0002
3477.47	1.00657	3477.47	1.00578	3477.47	1.00009
3475.54	1.00647	3475.54	1.00572	3475.54	1
3473.61	1.0063	3473.61	1.0057	3473.61	0.99986
3471.68	1.0064	3471.68	1.0056	3471.68	0.99965
3469.75	1.0068	3469.75	1.00556	3469.75	0.99955
3467.82	1.00685	3467.82	1.00532	3467.82	0.99953
3465.89	1.00664	3465.89	1.0048	3465.89	0.99948
3463.96	1.00641	3463.96	1.00445	3463.96	0.99939
3462.04	1.00627	3462.04	1.00423	3462.04	0.99925
3460.11	1.00592	3460.11	1.00406	3460.11	0.99919
3458.18	1.0058	3458.18	1.00353	3458.18	0.99909
3456.25	1.00579	3456.25	1.00288	3456.25	0.99906
3454.32	1.00574	3454.32	1.00219	3454.32	0.999
3452.39	1.00544	3452.39	1.00172	3452.39	0.99866
3450.46	1.00537	3450.46	1.00173	3450.46	0.99861
3448.53	1.00567	3448.53	1.00169	3448.53	0.99882
3446.61	1.00539	3446.61	1.0008	3446.61	0.99876
3444.68	1.00407	3444.68	1.00035	3444.68	0.99811
3442.75	1.00227	3442.75	0.99973	3442.75	0.9974
3440.82	1.00077	3440.82	0.99915	3440.82	0.99678
3438.89	1.00001	3438.89	0.99876	3438.89	0.99616
3436.96	0.99973	3436.96	0.99858	3436.96	0.99552
3435.03	0.99968	3435.03	0.99843	3435.03	0.99487
3433.11	0.99985	3433.11	0.99827	3433.11	0.99424
3431.18	1.00021	3431.18	0.99819	3431.18	0.99351
3429.25	1.0008	3429.25	0.99816	3429.25	0.99265
3427.32	1.00145	3427.32	0.99821	3427.32	0.99204
3425.39	1.0022	3425.39	0.9986	3425.39	0.99196
3423.46	1.00318	3423.46	0.99942	3423.46	0.99199
3421.53	1.00394	3421.53	1.0003	3421.53	0.99173
3419.6	1.00408	3419.6	1.0008	3419.6	0.99139
3417.68	1.00387	3417.68	1.00094	3417.68	0.99121
3415.75	1.00337	3415.75	1.00093	3415.75	0.99085
3413.82	1.00331	3413.82	1.00079	3413.82	0.99019
3411.89	1.00312	3411.89	1.00062	3411.89	0.98966
3409.96	1.00297	3409.96	1.00061	3409.96	0.98936
3408.03	1.00283	3408.03	1.0006	3408.03	0.9889
3406.1	1.00256	3406.1	1.00029	3406.1	0.98816
3404.17	1.00202	3404.17	1.0003	3404.17	0.98735
3402.25	1.00241	3402.25	1.00018	3402.25	0.98664
3400.32	1.00254	3400.32	1	3400.32	0.9859
3398.39	1.00233	3398.39	0.99976	3398.39	0.9849
3396.46	1.00208	3396.46	0.99954	3396.46	0.98342
3394.53	1.00194	3394.53	0.99951	3394.53	0.98178
3392.6	1.00186	3392.6	0.99943	3392.6	0.98032
3390.67	1.00191	3390.67	0.9992	3390.67	0.97892
3388.74	1.00175	3388.74	0.99886	3388.74	0.97738
3386.82	1.00161	3386.82	0.99864	3386.82	0.97565
3384.89	1.00162	3384.89	0.99819	3384.89	0.9737
3382.96	1.00149	3382.96	0.99747	3382.96	0.97164
3381.03	1.00132	3381.03	0.99685	3381.03	0.96956
3379.1	1.00122	3379.1	0.99624	3379.1	0.9674
3377.17	1.00097	3377.17	0.99534	3377.17	0.965
3375.24	1.00059	3375.24	0.99429	3375.24	0.9625
3373.32	1.0004	3373.32	0.99322	3373.32	0.96001
3371.39	1.00032	3371.39	0.99194	3371.39	0.95746
3369.46	1.00016	3369.46	0.99036	3369.46	0.95492
3367.53	1	3367.53	0.98873	3367.53	0.95249
3365.6	0.99976	3365.6	0.98719	3365.6	0.94996
3363.67	0.99909	3363.67	0.98551	3363.67	0.94695
3361.74	0.99797	3361.74	0.98359	3361.74	0.94351
3359.81	0.99655	3359.81	0.98145	3359.81	0.94007
3357.89	0.99492	3357.89	0.97901	3357.89	0.93679
3355.96	0.99312	3355.96	0.97641	3355.96	0.93352
3354.03	0.99121	3354.03	0.97382	3354.03	0.9301
3352.1	0.98913	3352.1	0.97097	3352.1	0.92648
3350.17	0.98672	3350.17	0.96787	3350.17	0.9229
3348.24	0.98408	3348.24	0.96491	3348.24	0.91962
3346.31	0.98147	3346.31	0.96205	3346.31	0.91652
3344.38	0.9787	3344.38	0.95895	3344.38	0.91344
3342.46	0.97542	3342.46	0.95555	3342.46	0.91026
3340.53	0.97189	3340.53	0.95197	3340.53	0.90689
3338.6	0.96855	3338.6	0.94832	3338.6	0.90341
3336.67	0.96512	3336.67	0.94451	3336.67	0.89992
3334.74	0.96117	3334.74	0.9404	3334.74	0.89643
3332.81	0.95679	3332.81	0.93607	3332.81	0.89283
3330.88	0.95233	3330.88	0.9316	3330.88	0.88907
3328.95	0.94794	3328.95	0.92702	3328.95	0.88541
3327.03	0.94348	3327.03	0.92232	3327.03	0.88204
3325.1	0.93864	3325.1	0.91745	3325.1	0.87885
3323.17	0.93335	3323.17	0.9123	3323.17	0.87555
3321.24	0.92769	3321.24	0.90681	3321.24	0.87198
3319.31	0.92168	3319.31	0.90112	3319.31	0.86822
3317.38	0.91552	3317.38	0.89557	3317.38	0.86463
3315.45	0.90921	3315.45	0.89006	3315.45	0.86127
3313.52	0.90247	3313.52	0.88431	3313.52	0.85784
3311.6	0.89545	3311.6	0.87828	3311.6	0.8543
3309.67	0.88841	3309.67	0.87192	3309.67	0.85076
3307.74	0.88121	3307.74	0.86526	3307.74	0.84714
3305.81	0.87371	3305.81	0.85843	3305.81	0.84348
3303.88	0.86595	3303.88	0.85145	3303.88	0.84002
3301.95	0.85784	3301.95	0.84437	3301.95	0.83669
3300.02	0.84934	3300.02	0.83725	3300.02	0.83312
3298.1	0.84045	3298.1	0.82998	3298.1	0.82935
3296.17	0.83109	3296.17	0.82241	3296.17	0.82569
3294.24	0.82165	3294.24	0.81463	3294.24	0.82219
3292.31	0.81228	3292.31	0.80685	3292.31	0.81869
3290.38	0.80249	3290.38	0.79898	3290.38	0.81506
3288.45	0.79209	3288.45	0.79078	3288.45	0.81135
3286.52	0.78138	3286.52	0.78236	3286.52	0.80762
3284.59	0.77068	3284.59	0.774	3284.59	0.80395
3282.67	0.76013	3282.67	0.76577	3282.67	0.80045
3280.74	0.74967	3280.74	0.7577	3280.74	0.79717
3278.81	0.73912	3278.81	0.74984	3278.81	0.79382
3276.88	0.72843	3276.88	0.74202	3276.88	0.79015
3274.95	0.71773	3274.95	0.73409	3274.95	0.78641
3273.02	0.70723	3273.02	0.72625	3273.02	0.78284
3271.09	0.69715	3271.09	0.71876	3271.09	0.77941
3269.16	0.68749	3269.16	0.71159	3269.16	0.77619
3267.24	0.6782	3267.24	0.70462	3267.24	0.77314
3265.31	0.66936	3265.31	0.69782	3265.31	0.76997
3263.38	0.6609	3263.38	0.69123	3263.38	0.76654
3261.45	0.65259	3261.45	0.68488	3261.45	0.76316
3259.52	0.64437	3259.52	0.67882	3259.52	0.76007
3257.59	0.63639	3257.59	0.67303	3257.59	0.75712
3255.66	0.62883	3255.66	0.66743	3255.66	0.7541
3253.73	0.62169	3253.73	0.66197	3253.73	0.75095
3251.81	0.61514	3251.81	0.65667	3251.81	0.74782
3249.88	0.6092	3249.88	0.65166	3249.88	0.745
3247.95	0.60346	3247.95	0.6469	3247.95	0.74271
3246.02	0.59783	3246.02	0.64231	3246.02	0.74065
3244.09	0.59254	3244.09	0.63807	3244.09	0.73847
3242.16	0.58768	3242.16	0.63433	3242.16	0.73659
3240.23	0.58349	3240.23	0.63096	3240.23	0.73547
3238.31	0.58013	3238.31	0.62788	3238.31	0.7349
3236.38	0.57744	3236.38	0.62519	3236.38	0.73468
3234.45	0.57507	3234.45	0.6229	3234.45	0.73494
3232.52	0.57283	3232.52	0.6209	3232.52	0.73558
3230.59	0.57084	3230.59	0.61918	3230.59	0.73634
3228.66	0.56927	3228.66	0.61774	3228.66	0.73704
3226.73	0.56807	3226.73	0.61656	3226.73	0.73775
3224.8	0.56723	3224.8	0.61567	3224.8	0.73877
3222.88	0.56699	3222.88	0.6152	3222.88	0.74007
3220.95	0.56751	3220.95	0.61524	3220.95	0.74146
3219.02	0.56865	3219.02	0.61585	3219.02	0.74296
3217.09	0.57031	3217.09	0.61701	3217.09	0.74455
3215.16	0.57237	3215.16	0.6185	3215.16	0.74612
3213.23	0.57463	3213.23	0.62027	3213.23	0.74769
3211.3	0.57731	3211.3	0.62247	3211.3	0.74948
3209.37	0.58056	3209.37	0.625	3209.37	0.75162
3207.45	0.58419	3207.45	0.62773	3207.45	0.75413
3205.52	0.5879	3205.52	0.63077	3205.52	0.75711
3203.59	0.5915	3203.59	0.63409	3203.59	0.76045
3201.66	0.59526	3201.66	0.63751	3201.66	0.76394
3199.73	0.59944	3199.73	0.64093	3199.73	0.76762
3197.8	0.60353	3197.8	0.64428	3197.8	0.77167
3195.87	0.60706	3195.87	0.64749	3195.87	0.77607
3193.94	0.61038	3193.94	0.65059	3193.94	0.7806
3192.02	0.61387	3192.02	0.65385	3192.02	0.78514
3190.09	0.61738	3190.09	0.65739	3190.09	0.78976
3188.16	0.62082	3188.16	0.66107	3188.16	0.79482
3186.23	0.6246	3186.23	0.6648	3186.23	0.80062
3184.3	0.62892	3184.3	0.66882	3184.3	0.80689
3182.37	0.63373	3182.37	0.67343	3182.37	0.81313
3180.44	0.63907	3180.44	0.67859	3180.44	0.81923
3178.52	0.64464	3178.52	0.6838	3178.52	0.8254
3176.59	0.64981	3176.59	0.68857	3176.59	0.83163
3174.66	0.65451	3174.66	0.69291	3174.66	0.8376
3172.73	0.659	3172.73	0.69692	3172.73	0.84311
3170.8	0.66318	3170.8	0.70028	3170.8	0.8479
3168.87	0.66684	3168.87	0.70291	3168.87	0.85172
3166.94	0.66993	3166.94	0.70498	3166.94	0.85461
3165.01	0.67221	3165.01	0.70638	3165.01	0.85676
3163.09	0.67342	3163.09	0.70678	3163.09	0.85809
3161.16	0.67343	3161.16	0.70595	3161.16	0.85832
3159.23	0.67221	3159.23	0.70378	3159.23	0.85726
3157.3	0.66976	3157.3	0.70031	3157.3	0.85499
3155.37	0.66597	3155.37	0.69561	3155.37	0.85151
3153.44	0.66094	3153.44	0.68977	3153.44	0.84676
3151.51	0.65511	3151.51	0.6829	3151.51	0.84082
3149.58	0.64889	3149.58	0.67546	3149.58	0.834
3147.66	0.6428	3147.66	0.66818	3147.66	0.82669
3145.73	0.63739	3145.73	0.66157	3145.73	0.81918
3143.8	0.63292	3143.8	0.6559	3143.8	0.81175
3141.87	0.6297	3141.87	0.65127	3141.87	0.80482
3139.94	0.62791	3139.94	0.64771	3139.94	0.79892
3138.01	0.62748	3138.01	0.64542	3138.01	0.79465
3136.08	0.62853	3136.08	0.64464	3136.08	0.79229
3134.15	0.63117	3134.15	0.64521	3134.15	0.79165
3132.23	0.63512	3132.23	0.64671	3132.23	0.79221
3130.3	0.63986	3130.3	0.64902	3130.3	0.79348
3128.37	0.64499	3128.37	0.65205	3128.37	0.79514
3126.44	0.6504	3126.44	0.6555	3126.44	0.79685
3124.51	0.65603	3124.51	0.6591	3124.51	0.79837
3122.58	0.66157	3122.58	0.6628	3122.58	0.79975
3120.65	0.66675	3120.65	0.66656	3120.65	0.80105
3118.73	0.67148	3118.73	0.67019	3118.73	0.8021
3116.8	0.67544	3116.8	0.67325	3116.8	0.80259
3114.87	0.67795	3114.87	0.67537	3114.87	0.80251
3112.94	0.67872	3112.94	0.67637	3112.94	0.80215
3111.01	0.67769	3111.01	0.67615	3111.01	0.80178
3109.08	0.67474	3109.08	0.67459	3109.08	0.80142
3107.15	0.6701	3107.15	0.6718	3107.15	0.80114
3105.22	0.66444	3105.22	0.66839	3105.22	0.80121
3103.3	0.65861	3103.3	0.66508	3103.3	0.802
3101.37	0.65372	3101.37	0.66237	3101.37	0.8036
3099.44	0.65052	3099.44	0.66055	3099.44	0.80589
3097.51	0.64916	3097.51	0.65997	3097.51	0.80882
3095.58	0.64967	3095.58	0.6608	3095.58	0.81224
3093.65	0.65188	3093.65	0.66278	3093.65	0.816
3091.72	0.65541	3091.72	0.66572	3091.72	0.8201
3089.79	0.65985	3089.79	0.6695	3089.79	0.82431
3087.87	0.66476	3087.87	0.67365	3087.87	0.82832
3085.94	0.66989	3085.94	0.67772	3085.94	0.8321
3084.01	0.67535	3084.01	0.6818	3084.01	0.83568
3082.08	0.68117	3082.08	0.68583	3082.08	0.83893
3080.15	0.68667	3080.15	0.6892	3080.15	0.84159
3078.22	0.69106	3078.22	0.69148	3078.22	0.84335
3076.29	0.69392	3076.29	0.69262	3076.29	0.84411
3074.36	0.69532	3074.36	0.69262	3074.36	0.8441
3072.44	0.6958	3072.44	0.69179	3072.44	0.8435
3070.51	0.69598	3070.51	0.69078	3070.51	0.84246
3068.58	0.69605	3068.58	0.6899	3068.58	0.84114
3066.65	0.69591	3066.65	0.68912	3066.65	0.83961
3064.72	0.69552	3064.72	0.68838	3064.72	0.83783
3062.79	0.69474	3062.79	0.68746	3062.79	0.83576
3060.86	0.693	3060.86	0.68593	3060.86	0.83325
3058.94	0.68983	3058.94	0.68347	3058.94	0.83014
3057.01	0.68504	3057.01	0.68023	3057.01	0.82649
3055.08	0.67891	3055.08	0.67653	3055.08	0.82256
3053.15	0.67252	3053.15	0.67263	3053.15	0.81882
3051.22	0.66727	3051.22	0.66902	3051.22	0.81575
3049.29	0.66359	3049.29	0.66607	3049.29	0.81354
3047.36	0.66087	3047.36	0.66353	3047.36	0.81195
3045.43	0.65859	3045.43	0.66107	3045.43	0.8105
3043.51	0.65673	3043.51	0.65886	3043.51	0.80913
3041.58	0.65524	3041.58	0.65705	3041.58	0.80807
3039.65	0.65327	3039.65	0.6553	3039.65	0.80702
3037.72	0.6492	3037.72	0.65281	3037.72	0.80534
3035.79	0.64219	3035.79	0.64861	3035.79	0.80267
3033.86	0.63336	3033.86	0.64272	3033.86	0.79925
3031.93	0.62556	3031.93	0.63684	3031.93	0.79602
3030	0.62148	3030	0.63309	3030	0.79416
3028.08	0.62132	3028.08	0.63198	3028.08	0.79406
3026.15	0.62288	3026.15	0.63219	3026.15	0.79509
3024.22	0.62392	3024.22	0.63223	3024.22	0.79634
3022.29	0.62353	3022.29	0.63141	3022.29	0.79749
3020.36	0.62203	3020.36	0.62989	3020.36	0.79871
3018.43	0.62064	3018.43	0.62838	3018.43	0.8002
3016.5	0.62081	3016.5	0.62782	3016.5	0.80214
3014.57	0.62317	3014.57	0.62882	3014.57	0.80464
3012.65	0.62727	3012.65	0.63129	3012.65	0.80751
3010.72	0.63209	3010.72	0.63467	3010.72	0.81042
3008.79	0.63645	3008.79	0.63813	3008.79	0.81292
3006.86	0.6391	3006.86	0.64082	3006.86	0.81442
3004.93	0.63947	3004.93	0.64218	3004.93	0.81455
3003	0.6383	3003	0.64239	3003	0.81368
3001.07	0.63724	3001.07	0.64238	3001.07	0.8126
2999.15	0.63708	2999.15	0.64286	2999.15	0.81188
2997.22	0.6371	2997.22	0.64344	2997.22	0.81145
2995.29	0.63625	2995.29	0.64328	2995.29	0.81088
2993.36	0.63391	2993.36	0.6419	2993.36	0.80989
2991.43	0.62992	2991.43	0.63909	2991.43	0.80878
2989.5	0.62484	2989.5	0.63523	2989.5	0.80802
2987.57	0.62026	2987.57	0.6315	2987.57	0.80806
2985.64	0.61774	2985.64	0.62908	2985.64	0.80925
2983.72	0.6175	2983.72	0.62841	2983.72	0.81142
2981.79	0.61862	2981.79	0.62905	2981.79	0.81416
2979.86	0.62065	2979.86	0.63028	2979.86	0.8174
2977.93	0.62384	2977.93	0.63189	2977.93	0.82099
2976	0.62796	2976	0.63403	2976	0.82441
2974.07	0.63236	2974.07	0.63649	2974.07	0.8274
2972.14	0.63671	2972.14	0.63903	2972.14	0.8301
2970.21	0.64093	2970.21	0.64173	2970.21	0.83241
2968.29	0.64481	2968.29	0.64447	2968.29	0.83407
2966.36	0.64802	2966.36	0.64697	2966.36	0.8351
2964.43	0.65036	2964.43	0.64901	2964.43	0.83547
2962.5	0.65179	2962.5	0.65036	2962.5	0.83504
2960.57	0.65217	2960.57	0.65073	2960.57	0.83389
2958.64	0.6518	2958.64	0.65019	2958.64	0.83231
2956.71	0.65144	2956.71	0.64934	2956.71	0.83041
2954.78	0.6513	2954.78	0.64856	2954.78	0.82821
2952.86	0.65044	2952.86	0.64759	2952.86	0.82569
2950.93	0.64789	2950.93	0.64604	2950.93	0.82278
2949	0.6439	2949	0.64388	2949	0.81952
2947.07	0.63901	2947.07	0.64114	2947.07	0.81582
2945.14	0.63306	2945.14	0.63779	2945.14	0.81137
2943.21	0.626	2943.21	0.6338	2943.21	0.80612
2941.28	0.61897	2941.28	0.62942	2941.28	0.80064
2939.36	0.61387	2939.36	0.6257	2939.36	0.79591
2937.43	0.6121	2937.43	0.62386	2937.43	0.79299
2935.5	0.61327	2935.5	0.62411	2935.5	0.79234
2933.57	0.61562	2933.57	0.62577	2933.57	0.79374
2931.64	0.61889	2931.64	0.62841	2931.64	0.79723
2929.71	0.62458	2929.71	0.63228	2929.71	0.8032
2927.78	0.63322	2927.78	0.63775	2927.78	0.81148
2925.85	0.64363	2925.85	0.64463	2925.85	0.82115
2923.93	0.65435	2923.93	0.65222	2923.93	0.83118
2922	0.66447	2922	0.6597	2922	0.84084
2920.07	0.67331	2920.07	0.66627	2920.07	0.84944
2918.14	0.67956	2918.14	0.67088	2918.14	0.85566
2916.21	0.6818	2916.21	0.67245	2916.21	0.85788
2914.28	0.67981	2914.28	0.67077	2914.28	0.85608
2912.35	0.67427	2912.35	0.66678	2912.35	0.85194
2910.42	0.66568	2910.42	0.66137	2910.42	0.84684
2908.5	0.65494	2908.5	0.65481	2908.5	0.84108
2906.57	0.64404	2906.57	0.64783	2906.57	0.83503
2904.64	0.63568	2904.64	0.64203	2904.64	0.82985
2902.71	0.63194	2902.71	0.63888	2902.71	0.82691
2900.78	0.63318	2900.78	0.63872	2900.78	0.82675
2898.85	0.63813	2898.85	0.64075	2898.85	0.82864
2896.92	0.64445	2896.92	0.64392	2896.92	0.83135
2894.99	0.64979	2894.99	0.647	2894.99	0.8338
2893.07	0.65282	2893.07	0.64881	2893.07	0.83516
2891.14	0.65342	2891.14	0.64927	2891.14	0.83518
2889.21	0.65226	2889.21	0.64885	2889.21	0.83427
2887.28	0.64985	2887.28	0.6476	2887.28	0.8329
2885.35	0.64698	2885.35	0.6461	2885.35	0.83147
2883.42	0.64566	2883.42	0.64574	2883.42	0.83104
2881.49	0.648	2881.49	0.64765	2881.49	0.83289
2879.57	0.65481	2879.57	0.65198	2879.57	0.83738
2877.64	0.66499	2877.64	0.65794	2877.64	0.84391
2875.71	0.67582	2875.71	0.6643	2875.71	0.85126
2873.78	0.68467	2873.78	0.66983	2873.78	0.858
2871.85	0.69066	2871.85	0.67398	2871.85	0.86347
2869.92	0.69501	2869.92	0.67737	2869.92	0.86828
2867.99	0.69977	2867.99	0.68086	2867.99	0.87336
2866.06	0.7054	2866.06	0.6846	2866.06	0.87897
2864.14	0.71016	2864.14	0.68801	2864.14	0.88451
2862.21	0.7126	2862.21	0.69053	2862.21	0.88925
2860.28	0.71373	2860.28	0.69235	2860.28	0.89326
2858.35	0.71612	2858.35	0.69446	2858.35	0.89735
2856.42	0.72119	2856.42	0.6978	2856.42	0.90237
2854.49	0.72826	2854.49	0.70232	2854.49	0.90849
2852.56	0.73578	2852.56	0.70725	2852.56	0.9149
2850.63	0.74163	2850.63	0.71112	2850.63	0.91957
2848.71	0.74367	2848.71	0.71202	2848.71	0.92009
2846.78	0.74248	2846.78	0.71002	2846.78	0.91658
2844.85	0.74109	2844.85	0.7074	2844.85	0.9121
2842.92	0.741	2842.92	0.70578	2842.92	0.90898
2840.99	0.74124	2840.99	0.70495	2840.99	0.90701
2839.06	0.74051	2839.06	0.70437	2839.06	0.90508
2837.13	0.73795	2837.13	0.70357	2837.13	0.9026
2835.2	0.733	2835.2	0.70178	2835.2	0.8994
2833.28	0.72514	2833.28	0.69846	2833.28	0.89527
2831.35	0.71388	2831.35	0.6934	2831.35	0.8899
2829.42	0.69986	2829.42	0.68659	2829.42	0.88326
2827.49	0.68585	2827.49	0.67895	2827.49	0.8763
2825.56	0.67629	2825.56	0.67287	2825.56	0.87131
2823.63	0.67472	2823.63	0.67096	2823.63	0.87045
2821.7	0.68098	2821.7	0.67388	2821.7	0.87405
2819.78	0.69207	2819.78	0.68003	2819.78	0.88073
2817.85	0.70505	2817.85	0.68731	2817.85	0.88859
2815.92	0.71789	2815.92	0.69426	2815.92	0.8962
2813.99	0.7291	2813.99	0.70015	2813.99	0.90291
2812.06	0.73825	2812.06	0.70499	2812.06	0.90846
2810.13	0.74605	2810.13	0.70924	2810.13	0.91299
2808.2	0.75345	2808.2	0.71324	2808.2	0.91703
2806.27	0.76094	2806.27	0.71706	2806.27	0.92086
2804.35	0.76832	2804.35	0.72062	2804.35	0.9244
2802.42	0.77497	2802.42	0.72387	2802.42	0.92758
2800.49	0.78024	2800.49	0.72662	2800.49	0.93026
2798.56	0.78367	2798.56	0.72861	2798.56	0.93213
2796.63	0.78515	2796.63	0.72977	2796.63	0.93314
2794.7	0.7854	2794.7	0.7305	2794.7	0.93367
2792.77	0.78595	2792.77	0.73135	2792.77	0.93425
2790.84	0.788	2790.84	0.73265	2790.84	0.93535
2788.92	0.79126	2788.92	0.73436	2788.92	0.93705
2786.99	0.7947	2786.99	0.73619	2786.99	0.93894
2785.06	0.79778	2785.06	0.73789	2785.06	0.94064
2783.13	0.80032	2783.13	0.73943	2783.13	0.94211
2781.2	0.80203	2781.2	0.74087	2781.2	0.94334
2779.27	0.8026	2779.27	0.74203	2779.27	0.94426
2777.34	0.80202	2777.34	0.74266	2777.34	0.94497
2775.41	0.80177	2775.41	0.74315	2775.41	0.94574
2773.49	0.80445	2773.49	0.74441	2773.49	0.94715
2771.56	0.81069	2771.56	0.74702	2771.56	0.9496
2769.63	0.81829	2769.63	0.75048	2769.63	0.95264
2767.7	0.82504	2767.7	0.75379	2767.7	0.95546
2765.77	0.83049	2765.77	0.75655	2765.77	0.95771
2763.84	0.83508	2763.84	0.75892	2763.84	0.95963
2761.91	0.83912	2761.91	0.76098	2761.91	0.96149
2759.99	0.84286	2759.99	0.76293	2759.99	0.96337
2758.06	0.84655	2758.06	0.76498	2758.06	0.96522
2756.13	0.8498	2756.13	0.76698	2756.13	0.96695
2754.2	0.85182	2754.2	0.76856	2754.2	0.96847
2752.27	0.85234	2752.27	0.76955	2752.27	0.9696
2750.34	0.85185	2750.34	0.77009	2750.34	0.97036
2748.41	0.85154	2748.41	0.77061	2748.41	0.97118
2746.48	0.8523	2746.48	0.77148	2746.48	0.97238
2744.56	0.85368	2744.56	0.7726	2744.56	0.97383
2742.63	0.8547	2742.63	0.77355	2742.63	0.9753
2740.7	0.85493	2740.7	0.77417	2740.7	0.97652
2738.77	0.85485	2738.77	0.77466	2738.77	0.97746
2736.84	0.85547	2736.84	0.77538	2736.84	0.97834
2734.91	0.85756	2734.91	0.77673	2734.91	0.97955
2732.98	0.86142	2732.98	0.77891	2732.98	0.98135
2731.05	0.86689	2731.05	0.78164	2731.05	0.98366
2729.13	0.87313	2729.13	0.78446	2729.13	0.98615
2727.2	0.87907	2727.2	0.78715	2727.2	0.98847
2725.27	0.88391	2725.27	0.78956	2725.27	0.99048
2723.34	0.88771	2723.34	0.79167	2723.34	0.99224
2721.41	0.89107	2721.41	0.79364	2721.41	0.99366
2719.48	0.89436	2719.48	0.79548	2719.48	0.99465
2717.55	0.89763	2717.55	0.79707	2717.55	0.99536
2715.62	0.90086	2715.62	0.79848	2715.62	0.99588
2713.7	0.90381	2713.7	0.79981	2713.7	0.99609
2711.77	0.90625	2711.77	0.80094	2711.77	0.99599
2709.84	0.90833	2709.84	0.80185	2709.84	0.99573
2707.91	0.91007	2707.91	0.80251	2707.91	0.99528
2705.98	0.91131	2705.98	0.8029	2705.98	0.99446
2704.05	0.91215	2704.05	0.80299	2704.05	0.99345
2702.12	0.91283	2702.12	0.80304	2702.12	0.99255
2700.19	0.91348	2700.19	0.80327	2700.19	0.99159
2698.27	0.9138	2698.27	0.80338	2698.27	0.9903
2696.34	0.91291	2696.34	0.80302	2696.34	0.98872
2694.41	0.9103	2694.41	0.80217	2694.41	0.98688
2692.48	0.9059	2692.48	0.80066	2692.48	0.98461
2690.55	0.90012	2690.55	0.79844	2690.55	0.98185
2688.62	0.89435	2688.62	0.79601	2688.62	0.97891
2686.69	0.88996	2686.69	0.79384	2686.69	0.97616
2684.77	0.88681	2684.77	0.79202	2684.77	0.97366
2682.84	0.88359	2682.84	0.7904	2682.84	0.97125
2680.91	0.87928	2680.91	0.78863	2680.91	0.9689
2678.98	0.87489	2678.98	0.78678	2678.98	0.96693
2677.05	0.87365	2677.05	0.78583	2677.05	0.96599
2675.12	0.87773	2675.12	0.78676	2675.12	0.96654
2673.19	0.88574	2673.19	0.78949	2673.19	0.96842
2671.26	0.89479	2671.26	0.79307	2671.26	0.97107
2669.34	0.90332	2669.34	0.79669	2669.34	0.97385
2667.41	0.91098	2667.41	0.80001	2667.41	0.9763
2665.48	0.91736	2665.48	0.80293	2665.48	0.97836
2663.55	0.92198	2663.55	0.80543	2663.55	0.98004
2661.62	0.92452	2661.62	0.80735	2661.62	0.9812
2659.69	0.92484	2659.69	0.80846	2659.69	0.98177
2657.76	0.92315	2657.76	0.80875	2657.76	0.98184
2655.83	0.92029	2655.83	0.80858	2655.83	0.98166
2653.91	0.91759	2653.91	0.80834	2653.91	0.9815
2651.98	0.91635	2651.98	0.80833	2651.98	0.98169
2650.05	0.91727	2650.05	0.80883	2650.05	0.98238
2648.12	0.92045	2648.12	0.81008	2648.12	0.98351
2646.19	0.92532	2646.19	0.81208	2646.19	0.98495
2644.26	0.93083	2644.26	0.81435	2644.26	0.98646
2642.33	0.93647	2642.33	0.81664	2642.33	0.98797
2640.4	0.94238	2640.4	0.81906	2640.4	0.98954
2638.48	0.94875	2638.48	0.82165	2638.48	0.99125
2636.55	0.95524	2636.55	0.82432	2636.55	0.99311
2634.62	0.96104	2634.62	0.82693	2634.62	0.99493
2632.69	0.96561	2632.69	0.82913	2632.69	0.99646
2630.76	0.96883	2630.76	0.8308	2630.76	0.99754
2628.83	0.97077	2628.83	0.83201	2628.83	0.99817
2626.9	0.97148	2626.9	0.83284	2626.9	0.99848
2624.98	0.97095	2624.98	0.83333	2624.98	0.9985
2623.05	0.96937	2623.05	0.83349	2623.05	0.99827
2621.12	0.967	2621.12	0.8334	2621.12	0.99777
2619.19	0.96388	2619.19	0.83305	2619.19	0.99696
2617.26	0.96036	2617.26	0.83232	2617.26	0.99597
2615.33	0.95819	2615.33	0.83169	2615.33	0.99523
2613.4	0.95927	2613.4	0.8321	2613.4	0.99525
2611.47	0.96308	2611.47	0.83364	2611.47	0.99604
2609.55	0.96732	2609.55	0.83549	2609.55	0.99706
2607.62	0.97029	2607.62	0.83696	2607.62	0.99772
2605.69	0.97163	2605.69	0.83797	2605.69	0.99788
2603.76	0.97198	2603.76	0.83876	2603.76	0.99785
2601.83	0.97221	2601.83	0.83955	2601.83	0.99802
2599.9	0.97308	2599.9	0.84053	2599.9	0.99846
2597.97	0.97524	2597.97	0.84176	2597.97	0.99908
2596.04	0.97841	2596.04	0.84313	2596.04	0.99968
2594.12	0.98138	2594.12	0.84445	2594.12	1
2592.19	0.98293	2592.19	0.84547	2592.19	0.99994
2590.26	0.98266	2590.26	0.84586	2590.26	0.99961
2588.33	0.98092	2588.33	0.84567	2588.33	0.99899
2586.4	0.97856	2586.4	0.84531	2586.4	0.99814
2584.47	0.97652	2584.47	0.84502	2584.47	0.99707
2582.54	0.97564	2582.54	0.84487	2582.54	0.99601
2580.61	0.97655	2580.61	0.84505	2580.61	0.9953
2578.69	0.97893	2578.69	0.84557	2578.69	0.99491
2576.76	0.98158	2576.76	0.84628	2576.76	0.99461
2574.83	0.98381	2574.83	0.84706	2574.83	0.99428
2572.9	0.98569	2572.9	0.84775	2572.9	0.99393
2570.97	0.98721	2570.97	0.84821	2570.97	0.99355
2569.04	0.98795	2569.04	0.84837	2569.04	0.99297
2567.11	0.98747	2567.11	0.84831	2567.11	0.9921
2565.19	0.98624	2565.19	0.84828	2565.19	0.99125
2563.26	0.98573	2563.26	0.84857	2563.26	0.99084
2561.33	0.98672	2561.33	0.84936	2561.33	0.99093
2559.4	0.9883	2559.4	0.85052	2559.4	0.99122
2557.47	0.98934	2557.47	0.85168	2557.47	0.99159
2555.54	0.98998	2555.54	0.85273	2555.54	0.99222
2553.61	0.99117	2553.61	0.85387	2553.61	0.99313
2551.68	0.99352	2551.68	0.85533	2551.68	0.99433
2549.76	0.99702	2549.76	0.85717	2549.76	0.99587
2547.83	1.00119	2547.83	0.8592	2547.83	0.99748
2545.9	1.00504	2545.9	0.8611	2545.9	0.99877
2543.97	1.0077	2543.97	0.86269	2543.97	0.99966
2542.04	1.00911	2542.04	0.86402	2542.04	1.00027
2540.11	1.00978	2540.11	0.86523	2540.11	1.00074
2538.18	1.01004	2538.18	0.86629	2538.18	1.00109
2536.25	1.01021	2536.25	0.86702	2536.25	1.00115
2534.33	1.01088	2534.33	0.86758	2534.33	1.00096
2532.4	1.01193	2532.4	0.86828	2532.4	1.00062
2530.47	1.01234	2530.47	0.86899	2530.47	0.99992
2528.54	1.0114	2528.54	0.8694	2528.54	0.99872
2526.61	1.00852	2526.61	0.86932	2526.61	0.99712
2524.68	1.00355	2524.68	0.86854	2524.68	0.99513
2522.75	0.99668	2522.75	0.86715	2522.75	0.99271
2520.82	0.98755	2520.82	0.86517	2520.82	0.98992
2518.9	0.97415	2518.9	0.86191	2518.9	0.98656
2516.97	0.95389	2516.97	0.85629	2516.97	0.98191
2515.04	0.92665	2515.04	0.8476	2515.04	0.97559
2513.11	0.89635	2513.11	0.83641	2513.11	0.9682
2511.18	0.86834	2511.18	0.82447	2511.18	0.96078
2509.25	0.84727	2509.25	0.81404	2509.25	0.95455
2507.32	0.83744	2507.32	0.80777	2507.32	0.95119
2505.4	0.84138	2505.4	0.80764	2505.4	0.95173
2503.47	0.85692	2503.47	0.81309	2503.47	0.95553
2501.54	0.87796	2501.54	0.82144	2501.54	0.96092
2499.61	0.89861	2499.61	0.82991	2499.61	0.96634
2497.68	0.91585	2497.68	0.83699	2497.68	0.97086
2495.75	0.92894	2495.75	0.84244	2495.75	0.97417
2493.82	0.93841	2493.82	0.84654	2493.82	0.97649
2491.89	0.94575	2491.89	0.84982	2491.89	0.97845
2489.97	0.95278	2489.97	0.85288	2489.97	0.98048
2488.04	0.96052	2488.04	0.85618	2488.04	0.98271
2486.11	0.9685	2486.11	0.85957	2486.11	0.98494
2484.18	0.97477	2484.18	0.8624	2484.18	0.9866
2482.25	0.97763	2482.25	0.86416	2482.25	0.98733
2480.32	0.97768	2480.32	0.86517	2480.32	0.98751
2478.39	0.97785	2478.39	0.86639	2478.39	0.98788
2476.46	0.98014	2476.46	0.86833	2476.46	0.98887
2474.54	0.98295	2474.54	0.87033	2474.54	0.99001
2472.61	0.98384	2472.61	0.87152	2472.61	0.99063
2470.68	0.98313	2470.68	0.87199	2470.68	0.99078
2468.75	0.98328	2468.75	0.87253	2468.75	0.99102
2466.82	0.98578	2466.82	0.87376	2466.82	0.99169
2464.89	0.99005	2464.89	0.87579	2464.89	0.99276
2462.96	0.99478	2462.96	0.87818	2462.96	0.99396
2461.03	0.99898	2461.03	0.88021	2461.03	0.99504
2459.11	1.00213	2459.11	0.88174	2459.11	0.99585
2457.18	1.00429	2457.18	0.88313	2457.18	0.99643
2455.25	1.0059	2455.25	0.88455	2455.25	0.99698
2453.32	1.0071	2453.32	0.88599	2453.32	0.99753
2451.39	1.00769	2451.39	0.88739	2451.39	0.99796
2449.46	1.00785	2449.46	0.8886	2449.46	0.99829
2447.53	1.00791	2447.53	0.88956	2447.53	0.99849
2445.61	1.00779	2445.61	0.89033	2445.61	0.99845
2443.68	1.00769	2443.68	0.89092	2443.68	0.9982
2441.75	1.00711	2441.75	0.89129	2441.75	0.99774
2439.82	1.00598	2439.82	0.89147	2439.82	0.99703
2437.89	1.00463	2437.89	0.89149	2437.89	0.99623
2435.96	1.00327	2435.96	0.89141	2435.96	0.99537
2434.03	1.00184	2434.03	0.89121	2434.03	0.99439
2432.1	1.00042	2432.1	0.89087	2432.1	0.99337
2430.18	0.99908	2430.18	0.89045	2430.18	0.99239
2428.25	0.99778	2428.25	0.89007	2428.25	0.9914
2426.32	0.99656	2426.32	0.88975	2426.32	0.9904
2424.39	0.99534	2424.39	0.88946	2424.39	0.98947
2422.46	0.99366	2422.46	0.88912	2422.46	0.98855
2420.53	0.99102	2420.53	0.88863	2420.53	0.98756
2418.6	0.98738	2418.6	0.88792	2418.6	0.98656
2416.67	0.98326	2416.67	0.88697	2416.67	0.98563
2414.75	0.9792	2414.75	0.88593	2414.75	0.98479
2412.82	0.97547	2412.82	0.88505	2412.82	0.98403
2410.89	0.97164	2410.89	0.88412	2410.89	0.98328
2408.96	0.96734	2408.96	0.8828	2408.96	0.98247
2407.03	0.96407	2407.03	0.88141	2407.03	0.98177
2405.1	0.96417	2405.1	0.88083	2405.1	0.98159
2403.17	0.96788	2403.17	0.88142	2403.17	0.98209
2401.24	0.97325	2401.24	0.88278	2401.24	0.98304
2399.32	0.97864	2399.32	0.88455	2399.32	0.98432
2397.39	0.98371	2397.39	0.88668	2397.39	0.98607
2395.46	0.98858	2395.46	0.88917	2395.46	0.98834
2393.53	0.99307	2393.53	0.89198	2393.53	0.99085
2391.6	0.99648	2391.6	0.89475	2391.6	0.99309
2389.67	0.99731	2389.67	0.89673	2389.67	0.99447
2387.74	0.99353	2387.74	0.8971	2387.74	0.99443
2385.82	0.98471	2385.82	0.89563	2385.82	0.99296
2383.89	0.97499	2383.89	0.89349	2383.89	0.99114
2381.96	0.97154	2381.96	0.89312	2381.96	0.99068
2380.03	0.97705	2380.03	0.89565	2380.03	0.99229
2378.1	0.9861	2378.1	0.89937	2378.1	0.99469
2376.17	0.99174	2376.17	0.90193	2376.17	0.99609
2374.24	0.99214	2374.24	0.90271	2374.24	0.99622
2372.31	0.99023	2372.31	0.90265	2372.31	0.99593
2370.39	0.98964	2370.39	0.90297	2370.39	0.99602
2368.46	0.99164	2368.46	0.90416	2368.46	0.99671
2366.53	0.99511	2366.53	0.90582	2366.53	0.99773
2364.6	0.99848	2364.6	0.90735	2364.6	0.9986
2362.67	1.00083	2362.67	0.90851	2362.67	0.999
2360.74	1.00178	2360.74	0.90927	2360.74	0.99888
2358.81	1.0013	2358.81	0.90963	2358.81	0.99849
2356.88	0.99946	2356.88	0.90961	2356.88	0.99815
2354.96	0.99593	2354.96	0.90928	2354.96	0.99785
2353.03	0.99028	2353.03	0.9085	2353.03	0.99719
2351.1	0.98215	2351.1	0.90682	2351.1	0.99593
2349.17	0.97129	2349.17	0.90367	2349.17	0.99397
2347.24	0.95804	2347.24	0.89893	2347.24	0.99133
2345.31	0.94398	2345.31	0.89333	2345.31	0.98837
2343.38	0.93197	2343.38	0.88823	2343.38	0.98579
2341.45	0.92515	2341.45	0.88492	2341.45	0.98435
2339.53	0.92496	2339.53	0.88408	2339.53	0.98441
2337.6	0.93014	2337.6	0.88557	2337.6	0.98577
2335.67	0.93772	2335.67	0.88867	2335.67	0.98806
2333.74	0.94497	2333.74	0.89243	2333.74	0.9907
2331.81	0.95033	2331.81	0.89589	2331.81	0.99304
2329.88	0.95349	2329.88	0.89841	2329.88	0.99477
2327.95	0.95506	2327.95	0.90006	2327.95	0.99594
2326.03	0.95624	2326.03	0.90136	2326.03	0.99675
2324.1	0.95815	2324.1	0.90282	2324.1	0.99744
2322.17	0.961	2322.17	0.90469	2322.17	0.99828
2320.24	0.96397	2320.24	0.90674	2320.24	0.99933
2318.31	0.96617	2318.31	0.90855	2318.31	1.00031
2316.38	0.96686	2316.38	0.90983	2316.38	1.00076
2314.45	0.96493	2314.45	0.91006	2314.45	1.00036
2312.52	0.95906	2312.52	0.90864	2312.52	0.99895
2310.6	0.94948	2310.6	0.90556	2310.6	0.99646
2308.67	0.94048	2308.67	0.90241	2308.67	0.99389
2306.74	0.93909	2306.74	0.90212	2306.74	0.99332
2304.81	0.94764	2304.81	0.90584	2304.81	0.99559
2302.88	0.96105	2302.88	0.91157	2302.88	0.99919
2300.95	0.97347	2300.95	0.91694	2300.95	1.00242
2299.02	0.98293	2299.02	0.92119	2299.02	1.00475
2297.09	0.98978	2297.09	0.92447	2297.09	1.00632
2295.17	0.9947	2295.17	0.92694	2295.17	1.00735
2293.24	0.9981	2293.24	0.92869	2293.24	1.008
2291.31	1.00032	2291.31	0.92998	2291.31	1.00835
2289.38	1.00196	2289.38	0.93104	2289.38	1.00844
2287.45	1.00339	2287.45	0.93194	2287.45	1.00842
2285.52	1.00437	2285.52	0.93272	2285.52	1.00829
2283.59	1.00464	2283.59	0.93326	2283.59	1.00785
2281.66	1.0041	2281.66	0.93344	2281.66	1.00704
2279.74	1.00232	2279.74	0.93317	2279.74	1.00593
2277.81	0.9985	2277.81	0.93215	2277.81	1.00439
2275.88	0.99235	2275.88	0.93022	2275.88	1.00231
2273.95	0.98546	2273.95	0.92776	2273.95	1
2272.02	0.98119	2272.02	0.92588	2272.02	0.99861
2270.09	0.98186	2270.09	0.92562	2270.09	0.99832
2268.16	0.98627	2268.16	0.92686	2268.16	0.99894
2266.24	0.99124	2266.24	0.92851	2266.24	0.99957
2264.31	0.99487	2264.31	0.92979	2264.31	0.99972
2262.38	0.99707	2262.38	0.93057	2262.38	0.99967
2260.45	0.99824	2260.45	0.93109	2260.45	0.99968
2258.52	0.99851	2258.52	0.93137	2258.52	0.99968
2256.59	0.99797	2256.59	0.93121	2256.59	0.99961
2254.66	0.99696	2254.66	0.93071	2254.66	0.99924
2252.73	0.99564	2252.73	0.93018	2252.73	0.99885
2250.81	0.99374	2250.81	0.92968	2250.81	0.99854
2248.88	0.99081	2248.88	0.92902	2248.88	0.99815
2246.95	0.98665	2246.95	0.92793	2246.95	0.99743
2245.02	0.98172	2245.02	0.92629	2245.02	0.99632
2243.09	0.97742	2243.09	0.92452	2243.09	0.99513
2241.16	0.97536	2241.16	0.92341	2241.16	0.99438
2239.23	0.97579	2239.23	0.92334	2239.23	0.99424
2237.3	0.97703	2237.3	0.92383	2237.3	0.99441
2235.38	0.97668	2235.38	0.92386	2235.38	0.99435
2233.45	0.97419	2233.45	0.92304	2233.45	0.99376
2231.52	0.97215	2231.52	0.92227	2231.52	0.99309
2229.59	0.97373	2229.59	0.92283	2229.59	0.99322
2227.66	0.97897	2227.66	0.92492	2227.66	0.99434
2225.73	0.9852	2225.73	0.92762	2225.73	0.99592
2223.8	0.99011	2223.8	0.92999	2223.8	0.99741
2221.87	0.99309	2221.87	0.93158	2221.87	0.99849
2219.95	0.99461	2219.95	0.93242	2219.95	0.99899
2218.02	0.99541	2218.02	0.93286	2218.02	0.99909
2216.09	0.99603	2216.09	0.93328	2216.09	0.99916
2214.16	0.99598	2214.16	0.93363	2214.16	0.99931
2212.23	0.99392	2212.23	0.93344	2212.23	0.99916
2210.3	0.98936	2210.3	0.93231	2210.3	0.99839
2208.37	0.98474	2208.37	0.93078	2208.37	0.99733
2206.45	0.98388	2206.45	0.93033	2206.45	0.99691
2204.52	0.9875	2204.52	0.93149	2204.52	0.99748
2202.59	0.99264	2202.59	0.93333	2202.59	0.9984
2200.66	0.99666	2200.66	0.93493	2200.66	0.99918
2198.73	0.99905	2198.73	0.93607	2198.73	0.99979
2196.8	1.00009	2196.8	0.9367	2196.8	1
2194.87	1	2194.87	0.93674	2194.87	0.99991
2192.94	0.99951	2192.94	0.93614	2192.94	0.99918
2191.02	0.99872	2191.02	0.93529	2191.02	0.99823
2189.09	0.99811	2189.09	0.93472	2189.09	0.99753
2187.16	0.99802	2187.16	0.93459	2187.16	0.99726
2185.23	0.99845	2185.23	0.93472	2185.23	0.99722
2183.3	0.99884	2183.3	0.93479	2183.3	0.997
2181.37	0.99846	2181.37	0.93439	2181.37	0.9962
2179.44	0.99685	2179.44	0.93331	2179.44	0.99476
2177.51	0.99418	2177.51	0.93182	2177.51	0.99301
2175.59	0.99107	2175.59	0.93029	2175.59	0.99147
2173.66	0.98775	2173.66	0.92882	2173.66	0.99029
2171.73	0.98396	2171.73	0.92721	2171.73	0.989
2169.8	0.97953	2169.8	0.92521	2169.8	0.98717
2167.87	0.9746	2167.87	0.92276	2167.87	0.98492
2165.94	0.9695	2165.94	0.92013	2165.94	0.98263
2164.01	0.96473	2164.01	0.91773	2164.01	0.98073
2162.08	0.96074	2162.08	0.91589	2162.08	0.97952
2160.16	0.95769	2160.16	0.91452	2160.16	0.97874
2158.23	0.95532	2158.23	0.91321	2158.23	0.97792
2156.3	0.9531	2156.3	0.91169	2156.3	0.97676
2154.37	0.95052	2154.37	0.90991	2154.37	0.97522
2152.44	0.94704	2152.44	0.90778	2152.44	0.97341
2150.51	0.94204	2150.51	0.90514	2150.51	0.97143
2148.58	0.93531	2148.58	0.90194	2148.58	0.96925
2146.66	0.92792	2146.66	0.89839	2146.66	0.96682
2144.73	0.92191	2144.73	0.89512	2144.73	0.96436
2142.8	0.91884	2142.8	0.89273	2142.8	0.96228
2140.87	0.91827	2140.87	0.89129	2140.87	0.96079
2138.94	0.91872	2138.94	0.89034	2138.94	0.95987
2137.01	0.91979	2137.01	0.88979	2137.01	0.95941
2135.08	0.92229	2135.08	0.88996	2135.08	0.95938
2133.15	0.92666	2133.15	0.89097	2133.15	0.95975
2131.23	0.93233	2131.23	0.89236	2131.23	0.96026
2129.3	0.93811	2129.3	0.89365	2129.3	0.96057
2127.37	0.94325	2127.37	0.8949	2127.37	0.96079
2125.44	0.9477	2125.44	0.89635	2125.44	0.96121
2123.51	0.95165	2123.51	0.89793	2123.51	0.96183
2121.58	0.95529	2121.58	0.89939	2121.58	0.96237
2119.65	0.95839	2119.65	0.90053	2119.65	0.96256
2117.72	0.96013	2117.72	0.90103	2117.72	0.96228
2115.8	0.95913	2115.8	0.90047	2115.8	0.96142
2113.87	0.95412	2113.87	0.89838	2113.87	0.95984
2111.94	0.94606	2111.94	0.89481	2111.94	0.95766
2110.01	0.93969	2110.01	0.89136	2110.01	0.95574
2108.08	0.93986	2108.08	0.89025	2108.08	0.95507
2106.15	0.94534	2106.15	0.8915	2106.15	0.95557
2104.22	0.95058	2104.22	0.89297	2104.22	0.9561
2102.29	0.95286	2102.29	0.89343	2102.29	0.95604
2100.37	0.95298	2100.37	0.89319	2100.37	0.95557
2098.44	0.95193	2098.44	0.89256	2098.44	0.9549
2096.51	0.95009	2096.51	0.89155	2096.51	0.95406
2094.58	0.94792	2094.58	0.89022	2094.58	0.95315
2092.65	0.94592	2092.65	0.88882	2092.65	0.95225
2090.72	0.94412	2090.72	0.88754	2090.72	0.95132
2088.79	0.94215	2088.79	0.88624	2088.79	0.95031
2086.86	0.93983	2086.86	0.88465	2086.86	0.94925
2084.94	0.93742	2084.94	0.88283	2084.94	0.94811
2083.01	0.93536	2083.01	0.8811	2083.01	0.94683
2081.08	0.93404	2081.08	0.87962	2081.08	0.94544
2079.15	0.93356	2079.15	0.8784	2079.15	0.94406
2077.22	0.93358	2077.22	0.87739	2077.22	0.94278
2075.29	0.93359	2075.29	0.87645	2075.29	0.94164
2073.36	0.93327	2073.36	0.87535	2073.36	0.9406
2071.44	0.93253	2071.44	0.87407	2071.44	0.93963
2069.51	0.93144	2069.51	0.87276	2069.51	0.93884
2067.58	0.93032	2067.58	0.87149	2067.58	0.93828
2065.65	0.92957	2065.65	0.87027	2065.65	0.93793
2063.72	0.92949	2063.72	0.86922	2063.72	0.93775
2061.79	0.93015	2061.79	0.86854	2061.79	0.93771
2059.86	0.93156	2059.86	0.86827	2059.86	0.93773
2057.93	0.93349	2057.93	0.86828	2057.93	0.93778
2056.01	0.93539	2056.01	0.86843	2056.01	0.93785
2054.08	0.93676	2054.08	0.86848	2054.08	0.93773
2052.15	0.93728	2052.15	0.86819	2052.15	0.93727
2050.22	0.93675	2050.22	0.8675	2050.22	0.9365
2048.29	0.9352	2048.29	0.86642	2048.29	0.93546
2046.36	0.93314	2046.36	0.86505	2046.36	0.93421
2044.43	0.93126	2044.43	0.86373	2044.43	0.93296
2042.5	0.93005	2042.5	0.86274	2042.5	0.93192
2040.58	0.92937	2040.58	0.86197	2040.58	0.93108
2038.65	0.9289	2038.65	0.86124	2038.65	0.93037
2036.72	0.92875	2036.72	0.86065	2036.72	0.92986
2034.79	0.92934	2034.79	0.86036	2034.79	0.92965
2032.86	0.93101	2032.86	0.86057	2032.86	0.9299
2030.93	0.93388	2030.93	0.86144	2030.93	0.93076
2029	0.93761	2029	0.86287	2029	0.93215
2027.07	0.94155	2027.07	0.86454	2027.07	0.93376
2025.15	0.9452	2025.15	0.86625	2025.15	0.93538
2023.22	0.94834	2023.22	0.8679	2023.22	0.93691
2021.29	0.95077	2021.29	0.86938	2021.29	0.93831
2019.36	0.95248	2019.36	0.87071	2019.36	0.93957
2017.43	0.95348	2017.43	0.87175	2017.43	0.94047
2015.5	0.95365	2015.5	0.87225	2015.5	0.94079
2013.57	0.95272	2013.57	0.87222	2013.57	0.94056
2011.65	0.95001	2011.65	0.87157	2011.65	0.9398
2009.72	0.94523	2009.72	0.8701	2009.72	0.93836
2007.79	0.94009	2007.79	0.86832	2007.79	0.93669
2005.86	0.93807	2005.86	0.86771	2005.86	0.9358
2003.93	0.94066	2003.93	0.8691	2003.93	0.93623
2002	0.94549	2002	0.87155	2002	0.93739
2000.07	0.94952	2000.07	0.87373	2000.07	0.9384
1998.14	0.95167	1998.14	0.87514	1998.14	0.93885
1996.22	0.95192	1996.22	0.87587	1996.22	0.93887
1994.29	0.95009	1994.29	0.87598	1994.29	0.93871
1992.36	0.94598	1992.36	0.87511	1992.36	0.93825
1990.43	0.94079	1990.43	0.87334	1990.43	0.93736
1988.5	0.9366	1988.5	0.8716	1988.5	0.9365
1986.57	0.93374	1986.57	0.87036	1986.57	0.93595
1984.64	0.93133	1984.64	0.86941	1984.64	0.93556
1982.71	0.92943	1982.71	0.86871	1982.71	0.93542
1980.79	0.92861	1980.79	0.86846	1980.79	0.93564
1978.86	0.92905	1978.86	0.86869	1978.86	0.93621
1976.93	0.93051	1976.93	0.86927	1976.93	0.93705
1975	0.93283	1975	0.87011	1975	0.938
1973.07	0.93581	1973.07	0.87113	1973.07	0.93894
1971.14	0.939	1971.14	0.87214	1971.14	0.93983
1969.21	0.94202	1969.21	0.87304	1969.21	0.94072
1967.28	0.94452	1967.28	0.87365	1967.28	0.9413
1965.36	0.94611	1965.36	0.87373	1965.36	0.94124
1963.43	0.94656	1963.43	0.87334	1963.43	0.94069
1961.5	0.9453	1961.5	0.87237	1961.5	0.93976
1959.57	0.94104	1959.57	0.87016	1959.57	0.93826
1957.64	0.93254	1957.64	0.86615	1957.64	0.93598
1955.71	0.91989	1955.71	0.86016	1955.71	0.933
1953.78	0.90616	1953.78	0.85304	1953.78	0.92993
1951.86	0.8972	1951.86	0.84714	1951.86	0.92798
1949.93	0.8974	1949.93	0.84489	1949.93	0.92825
1948	0.90498	1948	0.84634	1948	0.93055
1946.07	0.91386	1946.07	0.84934	1946.07	0.93368
1944.14	0.92012	1944.14	0.85197	1944.14	0.93663
1942.21	0.9233	1942.21	0.85343	1942.21	0.93878
1940.28	0.92395	1940.28	0.85394	1940.28	0.93997
1938.35	0.92245	1938.35	0.85413	1938.35	0.9407
1936.43	0.9183	1936.43	0.85397	1936.43	0.94112
1934.5	0.90974	1934.5	0.8525	1934.5	0.9406
1932.57	0.89402	1932.57	0.84823	1932.57	0.93828
1930.64	0.8677	1930.64	0.83914	1930.64	0.93309
1928.71	0.82693	1928.71	0.82245	1928.71	0.92338
1926.78	0.77309	1926.78	0.79713	1926.78	0.90875
1924.85	0.72392	1924.85	0.77135	1924.85	0.89425
1922.92	0.7067	1922.92	0.7611	1922.92	0.88915
1921	0.72947	1921	0.77316	1921	0.89716
1919.07	0.77219	1919.07	0.79709	1919.07	0.9121
1917.14	0.81158	1917.14	0.81908	1917.14	0.92566
1915.21	0.841	1915.21	0.83508	1915.21	0.93551
1913.28	0.86441	1913.28	0.84767	1913.28	0.9436
1911.35	0.88338	1911.35	0.85826	1911.35	0.95072
1909.42	0.89599	1909.42	0.86604	1909.42	0.95615
1907.49	0.90137	1907.49	0.87041	1907.49	0.95944
1905.57	0.90049	1905.57	0.87188	1905.57	0.96094
1903.64	0.89509	1903.64	0.87126	1903.64	0.96119
1901.71	0.88801	1901.71	0.86955	1901.71	0.96079
1899.78	0.88341	1899.78	0.86851	1899.78	0.96071
1897.85	0.88417	1897.85	0.86969	1897.85	0.96189
1895.92	0.88907	1895.92	0.87284	1895.92	0.96412
1893.99	0.89457	1893.99	0.87656	1893.99	0.96646
1892.07	0.89865	1892.07	0.87998	1892.07	0.96858
1890.14	0.90042	1890.14	0.88236	1890.14	0.97009
1888.21	0.89875	1888.21	0.88277	1888.21	0.97022
1886.28	0.89396	1886.28	0.88151	1886.28	0.96914
1884.35	0.88797	1884.35	0.87969	1884.35	0.96774
1882.42	0.883	1882.42	0.87812	1882.42	0.96665
1880.49	0.88053	1880.49	0.87751	1880.49	0.96628
1878.56	0.88049	1878.56	0.87793	1878.56	0.96653
1876.64	0.8819	1876.64	0.87881	1876.64	0.96709
1874.71	0.88443	1874.71	0.88	1874.71	0.96799
1872.78	0.88882	1872.78	0.88227	1872.78	0.9697
1870.85	0.89536	1870.85	0.886	1870.85	0.97251
1868.92	0.90231	1868.92	0.88998	1868.92	0.97553
1866.99	0.90724	1866.99	0.89258	1866.99	0.97739
1865.06	0.91004	1865.06	0.89384	1865.06	0.97818
1863.13	0.9124	1863.13	0.89492	1863.13	0.97897
1861.21	0.91516	1861.21	0.89622	1861.21	0.98009
1859.28	0.91804	1859.28	0.89751	1859.28	0.98119
1857.35	0.92068	1857.35	0.89874	1857.35	0.9821
1855.42	0.92295	1855.42	0.90009	1855.42	0.98298
1853.49	0.92486	1853.49	0.90172	1853.49	0.98397
1851.56	0.92655	1851.56	0.90372	1851.56	0.98514
1849.63	0.92825	1849.63	0.90604	1849.63	0.98665
1847.7	0.93005	1847.7	0.90864	1847.7	0.98853
1845.78	0.9317	1845.78	0.9113	1845.78	0.99046
1843.85	0.93227	1843.85	0.91319	1843.85	0.99148
1841.92	0.9315	1841.92	0.914	1841.92	0.99129
1839.99	0.93038	1839.99	0.91471	1839.99	0.991
1838.06	0.9294	1838.06	0.91581	1838.06	0.99113
1836.13	0.92812	1836.13	0.91681	1836.13	0.99118
1834.2	0.9266	1834.2	0.91773	1834.2	0.99115
1832.28	0.92528	1832.28	0.91894	1832.28	0.99151
1830.35	0.92337	1830.35	0.91991	1830.35	0.99172
1828.42	0.91945	1828.42	0.91966	1828.42	0.99089
1826.49	0.91325	1826.49	0.91808	1826.49	0.98917
1824.56	0.90501	1824.56	0.91518	1824.56	0.98662
1822.63	0.89551	1822.63	0.9112	1822.63	0.98337
1820.7	0.88645	1820.7	0.90735	1820.7	0.98048
1818.77	0.879	1818.77	0.90447	1818.77	0.97848
1816.85	0.87358	1816.85	0.90257	1816.85	0.97713
1814.92	0.87084	1814.92	0.90204	1814.92	0.97668
1812.99	0.87114	1812.99	0.90339	1812.99	0.97748
1811.06	0.87358	1811.06	0.90601	1811.06	0.97895
1809.13	0.87693	1809.13	0.90893	1809.13	0.98029
1807.2	0.88072	1807.2	0.91194	1807.2	0.98154
1805.27	0.88493	1805.27	0.91527	1805.27	0.98314
1803.34	0.88932	1803.34	0.9189	1803.34	0.98522
1801.42	0.89299	1801.42	0.92207	1801.42	0.987
1799.49	0.89547	1799.49	0.92426	1799.49	0.98791
1797.56	0.89789	1797.56	0.92625	1797.56	0.98865
1795.63	0.90142	1795.63	0.92889	1795.63	0.98987
1793.7	0.90624	1793.7	0.93236	1793.7	0.99136
1791.77	0.91175	1791.77	0.93609	1791.77	0.99248
1789.84	0.91735	1789.84	0.93957	1789.84	0.99306
1787.91	0.92353	1787.91	0.94351	1787.91	0.99413
1785.99	0.93037	1785.99	0.9482	1785.99	0.9961
1784.06	0.93633	1784.06	0.95248	1784.06	0.99785
1782.13	0.94051	1782.13	0.9557	1782.13	0.99883
1780.2	0.94289	1780.2	0.95784	1780.2	0.99906
1778.27	0.94367	1778.27	0.95901	1778.27	0.99893
1776.34	0.94361	1776.34	0.95984	1776.34	0.99859
1774.41	0.94297	1774.41	0.96022	1774.41	0.99775
1772.49	0.94158	1772.49	0.95911	1772.49	0.9949
1770.56	0.94045	1770.56	0.95627	1770.56	0.98916
1768.63	0.94159	1768.63	0.95286	1768.63	0.9833
1766.7	0.94628	1766.7	0.95024	1766.7	0.98199
1764.77	0.95416	1764.77	0.95039	1764.77	0.98582
1762.84	0.9632	1762.84	0.95638	1762.84	0.9917
1760.91	0.97015	1760.91	0.96713	1760.91	0.99683
1758.98	0.97233	1758.98	0.97601	1758.98	0.99938
1757.06	0.96808	1757.06	0.97837	1757.06	0.99929
1755.13	0.95878	1755.13	0.97545	1755.13	0.99699
1753.2	0.95031	1753.2	0.97196	1753.2	0.99483
1751.27	0.94835	1751.27	0.97155	1751.27	0.99458
1749.34	0.95403	1749.34	0.97471	1749.34	0.99578
1747.41	0.96441	1747.41	0.97986	1747.41	0.99751
1745.48	0.9752	1745.48	0.98505	1745.48	0.99903
1743.55	0.98348	1743.55	0.98905	1743.55	0.99969
1741.63	0.98897	1741.63	0.99188	1741.63	0.99978
1739.7	0.99267	1739.7	0.99403	1739.7	0.99963
1737.77	0.99547	1737.77	0.99601	1737.77	0.99965
1735.84	0.99795	1735.84	0.99814	1735.84	1
1733.91	0.99953	1733.91	0.99967	1733.91	0.99999
1731.98	0.99971	1731.98	1	1731.98	0.99843
1730.05	0.99963	1730.05	1.00005	1730.05	0.99589
1728.12	0.99979	1728.12	1.00009	1728.12	0.99273
1726.2	0.99975	1726.2	1.00011	1726.2	0.98945
1724.27	1	1724.27	1.00046	1724.27	0.98602
1722.34	0.99979	1722.34	1.00052	1722.34	0.98164
1720.41	0.9954	1720.41	0.99852	1720.41	0.97597
1718.48	0.98696	1718.48	0.99414	1718.48	0.96844
1716.55	0.97645	1716.55	0.98791	1716.55	0.95878
1714.62	0.96561	1714.62	0.98095	1714.62	0.94756
1712.7	0.95249	1712.7	0.97259	1712.7	0.93471
1710.77	0.93415	1710.77	0.96129	1710.77	0.91969
1708.84	0.91012	1708.84	0.94656	1708.84	0.90229
1706.91	0.88329	1706.91	0.92949	1706.91	0.88278
1704.98	0.86096	1704.98	0.91385	1704.98	0.86286
1703.05	0.85166	1703.05	0.90502	1703.05	0.84566
1701.12	0.85622	1701.12	0.90383	1701.12	0.83182
1699.19	0.86664	1699.19	0.90523	1699.19	0.81889
1697.27	0.87495	1697.27	0.90466	1697.27	0.80533
1695.34	0.87723	1695.34	0.90027	1695.34	0.79088
1693.41	0.87231	1693.41	0.89183	1693.41	0.77581
1691.48	0.86126	1691.48	0.88031	1691.48	0.76102
1689.55	0.84466	1689.55	0.8656	1689.55	0.74621
1687.62	0.82286	1687.62	0.84743	1687.62	0.73093
1685.69	0.79728	1685.69	0.82665	1685.69	0.71554
1683.76	0.76887	1683.76	0.80365	1683.76	0.69978
1681.84	0.73872	1681.84	0.77898	1681.84	0.68355
1679.91	0.7086	1679.91	0.75372	1679.91	0.66745
1677.98	0.67949	1677.98	0.72824	1677.98	0.65189
1676.05	0.65088	1676.05	0.70197	1676.05	0.6365
1674.12	0.62203	1674.12	0.67445	1674.12	0.62077
1672.19	0.59419	1672.19	0.64647	1672.19	0.60486
1670.26	0.56948	1670.26	0.61892	1670.26	0.5886
1668.33	0.549	1668.33	0.59197	1668.33	0.5713
1666.41	0.53324	1666.41	0.56602	1666.41	0.55336
1664.48	0.52146	1664.48	0.54097	1664.48	0.53541
1662.55	0.51109	1662.55	0.5157	1662.55	0.5172
1660.62	0.49969	1660.62	0.48999	1660.62	0.49895
1658.69	0.48669	1658.69	0.46547	1658.69	0.48215
1656.76	0.47304	1656.76	0.44438	1656.76	0.46851
1654.83	0.45962	1654.83	0.42759	1654.83	0.45852
1652.91	0.44601	1652.91	0.41427	1652.91	0.45111
1650.98	0.4321	1650.98	0.40405	1650.98	0.44581
1649.05	0.41853	1649.05	0.39742	1649.05	0.44328
1647.12	0.40472	1647.12	0.39384	1647.12	0.44314
1645.19	0.39025	1645.19	0.39249	1645.19	0.44494
1643.26	0.37616	1643.26	0.39338	1643.26	0.44926
1641.33	0.36321	1641.33	0.39603	1641.33	0.45614
1639.4	0.35132	1639.4	0.39894	1639.4	0.46449
1637.48	0.3399	1637.48	0.40043	1637.48	0.47267
1635.55	0.32823	1635.55	0.39932	1635.55	0.47887
1633.62	0.31627	1633.62	0.39554	1633.62	0.48215
1631.69	0.3047	1631.69	0.38995	1631.69	0.48277
1629.76	0.29389	1629.76	0.38305	1629.76	0.48104
1627.83	0.28396	1627.83	0.37506	1627.83	0.47693
1625.9	0.27534	1625.9	0.36672	1625.9	0.47087
1623.97	0.26854	1623.97	0.35911	1623.97	0.46379
1622.05	0.26404	1622.05	0.35307	1622.05	0.45667
1620.12	0.26252	1620.12	0.3493	1620.12	0.45062
1618.19	0.26391	1618.19	0.34776	1618.19	0.44616
1616.26	0.26674	1616.26	0.34721	1616.26	0.44273
1614.33	0.26945	1614.33	0.3465	1614.33	0.43979
1612.4	0.27154	1612.4	0.34558	1612.4	0.4375
1610.47	0.273	1610.47	0.34476	1610.47	0.43619
1608.54	0.2739	1608.54	0.34426	1608.54	0.43613
1606.62	0.27462	1606.62	0.34433	1606.62	0.43766
1604.69	0.27573	1604.69	0.34524	1604.69	0.44113
1602.76	0.27725	1602.76	0.34679	1602.76	0.44631
1600.83	0.27876	1600.83	0.34836	1600.83	0.45214
1598.9	0.28041	1598.9	0.34963	1598.9	0.45731
1596.97	0.28289	1596.97	0.35076	1596.97	0.46082
1595.04	0.28651	1595.04	0.352	1595.04	0.46247
1593.12	0.29096	1593.12	0.35372	1593.12	0.46341
1591.19	0.29593	1591.19	0.35635	1591.19	0.46551
1589.26	0.30142	1589.26	0.36001	1589.26	0.46981
1587.33	0.30724	1587.33	0.36437	1587.33	0.47574
1585.4	0.31259	1585.4	0.36867	1585.4	0.48177
1583.47	0.3168	1583.47	0.37231	1583.47	0.48684
1581.54	0.32024	1581.54	0.37561	1581.54	0.49123
1579.61	0.324	1579.61	0.37942	1579.61	0.49576
1577.69	0.32877	1577.69	0.38397	1577.69	0.5006
1575.76	0.3343	1575.76	0.38892	1575.76	0.50588
1573.83	0.34029	1573.83	0.39471	1573.83	0.51307
1571.9	0.34693	1571.9	0.40224	1571.9	0.52366
1569.97	0.35414	1569.97	0.41133	1569.97	0.53669
1568.04	0.36165	1568.04	0.42106	1568.04	0.54987
1566.11	0.36958	1566.11	0.4311	1566.11	0.56189
1564.18	0.37819	1564.18	0.44122	1564.18	0.57206
1562.26	0.3879	1562.26	0.4509	1562.26	0.57975
1560.33	0.39892	1560.33	0.45943	1560.33	0.58396
1558.4	0.41043	1558.4	0.46526	1558.4	0.5828
1556.47	0.42183	1556.47	0.46723	1556.47	0.57533
1554.54	0.43348	1554.54	0.46566	1554.54	0.56303
1552.61	0.44447	1552.61	0.46135	1552.61	0.54863
1550.68	0.45161	1550.68	0.4548	1550.68	0.53485
1548.75	0.45177	1548.75	0.44686	1548.75	0.52364
1546.83	0.44451	1546.83	0.43897	1546.83	0.51585
1544.9	0.43115	1544.9	0.43165	1544.9	0.51097
1542.97	0.41292	1542.97	0.42398	1542.97	0.50771
1541.04	0.39184	1541.04	0.41537	1541.04	0.5054
1539.11	0.37086	1539.11	0.4063	1539.11	0.5039
1537.18	0.35324	1537.18	0.3984	1537.18	0.50362
1535.25	0.34147	1535.25	0.3938	1535.25	0.50527
1533.33	0.33601	1533.33	0.39315	1533.33	0.50884
1531.4	0.33598	1531.4	0.39584	1531.4	0.51417
1529.47	0.34041	1529.47	0.40132	1529.47	0.52172
1527.54	0.34758	1527.54	0.40862	1527.54	0.53129
1525.61	0.35509	1525.61	0.41644	1525.61	0.5419
1523.68	0.36172	1523.68	0.42422	1523.68	0.55321
1521.75	0.3673	1521.75	0.43159	1521.75	0.56483
1519.82	0.37183	1519.82	0.43814	1519.82	0.57579
1517.9	0.37548	1517.9	0.4438	1517.9	0.58554
1515.97	0.3781	1515.97	0.44827	1515.97	0.5937
1514.04	0.37976	1514.04	0.45161	1514.04	0.60028
1512.11	0.38154	1512.11	0.45501	1512.11	0.60637
1510.18	0.38439	1510.18	0.45938	1510.18	0.61278
1508.25	0.38781	1508.25	0.46415	1508.25	0.61891
1506.32	0.39014	1506.32	0.46798	1506.32	0.62353
1504.39	0.39013	1504.39	0.47018	1504.39	0.62642
1502.47	0.38702	1502.47	0.47031	1502.47	0.62752
1500.54	0.37952	1500.54	0.46686	1500.54	0.62544
1498.61	0.36753	1498.61	0.45866	1498.61	0.61918
1496.68	0.35488	1496.68	0.44807	1496.68	0.61072
1494.75	0.34812	1494.75	0.44072	1494.75	0.60415
1492.82	0.35099	1492.82	0.44034	1492.82	0.60155
1490.89	0.36078	1490.89	0.44479	1490.89	0.60023
1488.96	0.37128	1488.96	0.44882	1488.96	0.59581
1487.04	0.37781	1487.04	0.44906	1487.04	0.58698
1485.11	0.37872	1485.11	0.44536	1485.11	0.57556
1483.18	0.3758	1483.18	0.43949	1483.18	0.56384
1481.25	0.37479	1481.25	0.43456	1481.25	0.55386
1479.32	0.38151	1479.32	0.43346	1479.32	0.54771
1477.39	0.39586	1477.39	0.43622	1477.39	0.54589
1475.46	0.4116	1475.46	0.44006	1475.46	0.54647
1473.53	0.42037	1473.53	0.44184	1473.53	0.54671
1471.61	0.41492	1471.61	0.43896	1471.61	0.5445
1469.68	0.39381	1469.68	0.43032	1469.68	0.53942
1467.75	0.3663	1467.75	0.41877	1467.75	0.53388
1465.82	0.34761	1465.82	0.41094	1465.82	0.53193
1463.89	0.34589	1463.89	0.41176	1463.89	0.53594
1461.96	0.35734	1461.96	0.42035	1461.96	0.54503
1460.03	0.37353	1460.03	0.4324	1460.03	0.55638
1458.11	0.38747	1458.11	0.44363	1458.11	0.56658
1456.18	0.39416	1456.18	0.45079	1456.18	0.57279
1454.25	0.39059	1454.25	0.45207	1454.25	0.57428
1452.32	0.37667	1452.32	0.44682	1452.32	0.57189
1450.39	0.3592	1450.39	0.43793	1450.39	0.56826
1448.46	0.3513	1448.46	0.43381	1448.46	0.5686
1446.53	0.35879	1446.53	0.43958	1446.53	0.57504
1444.6	0.37079	1444.6	0.44829	1444.6	0.58168
1442.68	0.37202	1442.68	0.44833	1442.68	0.5805
1440.75	0.36426	1440.75	0.43937	1440.75	0.57219
1438.82	0.36632	1438.82	0.43397	1438.82	0.56637
1436.89	0.38476	1436.89	0.43796	1436.89	0.56793
1434.96	0.40356	1434.96	0.44271	1434.96	0.57261
1433.03	0.40996	1433.03	0.4422	1433.03	0.57702
1431.1	0.4085	1431.1	0.4406	1431.1	0.5814
1429.17	0.40925	1429.17	0.44338	1429.17	0.58547
1427.25	0.40983	1427.25	0.44756	1427.25	0.58663
1425.32	0.4016	1425.32	0.44579	1425.32	0.58334
1423.39	0.39521	1423.39	0.44163	1423.39	0.58108
1421.46	0.4066	1421.46	0.44413	1421.46	0.58618
1419.53	0.42873	1419.53	0.45127	1419.53	0.59568
1417.6	0.44784	1417.6	0.45593	1417.6	0.60327
1415.67	0.46263	1415.67	0.45691	1415.67	0.60746
1413.74	0.47519	1413.74	0.45538	1413.74	0.60832
1411.82	0.48498	1411.82	0.45161	1411.82	0.60534
1409.89	0.49233	1409.89	0.44694	1409.89	0.59974
1407.96	0.49848	1407.96	0.44306	1407.96	0.59371
1406.03	0.50394	1406.03	0.4403	1406.03	0.58813
1404.1	0.5086	1404.1	0.43795	1404.1	0.58274
1402.17	0.51262	1402.17	0.43572	1402.17	0.57777
1400.24	0.5165	1400.24	0.43376	1400.24	0.57376
1398.32	0.52033	1398.32	0.43177	1398.32	0.57026
1396.39	0.52403	1396.39	0.42929	1396.39	0.56637
1394.46	0.52741	1394.46	0.42614	1394.46	0.56133
1392.53	0.53044	1392.53	0.42271	1392.53	0.55511
1390.6	0.53359	1390.6	0.41989	1390.6	0.5486
1388.67	0.53695	1388.67	0.4182	1388.67	0.54247
1386.74	0.53955	1386.74	0.41743	1386.74	0.53657
1384.81	0.54037	1384.81	0.41719	1384.81	0.53112
1382.89	0.53932	1382.89	0.41748	1382.89	0.52686
1380.96	0.53647	1380.96	0.41843	1380.96	0.52402
1379.03	0.53167	1379.03	0.42007	1379.03	0.522
1377.1	0.52555	1377.1	0.42242	1377.1	0.52018
1375.17	0.52013	1375.17	0.42573	1375.17	0.51841
1373.24	0.51757	1373.24	0.4302	1373.24	0.51688
1371.31	0.51813	1371.31	0.43573	1371.31	0.51591
1369.38	0.52005	1369.38	0.4418	1369.38	0.51566
1367.46	0.5211	1367.46	0.44769	1367.46	0.51586
1365.53	0.51938	1365.53	0.45302	1365.53	0.5164
1363.6	0.51165	1363.6	0.45684	1363.6	0.51684
1361.67	0.49414	1361.67	0.45707	1361.67	0.51583
1359.74	0.46751	1359.74	0.45276	1359.74	0.51275
1357.81	0.43779	1357.81	0.44538	1357.81	0.50849
1355.88	0.41091	1355.88	0.43722	1355.88	0.50428
1353.95	0.38855	1353.95	0.42965	1353.95	0.5011
1352.03	0.36897	1352.03	0.42255	1352.03	0.49937
1350.1	0.34961	1350.1	0.41448	1350.1	0.49848
1348.17	0.33028	1348.17	0.40466	1348.17	0.49751
1346.24	0.31589	1346.24	0.39625	1346.24	0.49763
1344.31	0.31337	1344.31	0.39487	1344.31	0.50193
1342.38	0.32474	1342.38	0.40273	1342.38	0.51187
1340.45	0.34619	1340.45	0.41706	1340.45	0.52557
1338.53	0.37214	1338.53	0.43349	1338.53	0.53954
1336.6	0.39628	1336.6	0.44848	1336.6	0.55091
1334.67	0.40847	1334.67	0.45816	1334.67	0.5575
1332.74	0.39687	1332.74	0.4562	1332.74	0.55671
1330.81	0.36348	1330.81	0.43969	1330.81	0.54845
1328.88	0.33012	1328.88	0.41863	1328.88	0.53892
1326.95	0.31558	1326.95	0.40788	1326.95	0.53599
1325.02	0.31963	1325.02	0.411	1325.02	0.54177
1323.1	0.33416	1323.1	0.42231	1323.1	0.55367
1321.17	0.35349	1321.17	0.43672	1321.17	0.56899
1319.24	0.37344	1319.24	0.45128	1319.24	0.58562
1317.31	0.39106	1317.31	0.46443	1317.31	0.60187
1315.38	0.40564	1315.38	0.47613	1315.38	0.61705
1313.45	0.41797	1313.45	0.48691	1313.45	0.63119
1311.52	0.42888	1311.52	0.49713	1311.52	0.6443
1309.59	0.43878	1309.59	0.50689	1309.59	0.65637
1307.67	0.44781	1307.67	0.51599	1307.67	0.66724
1305.74	0.456	1305.74	0.52404	1305.74	0.67675
1303.81	0.46343	1303.81	0.53089	1303.81	0.68494
1301.88	0.47032	1301.88	0.53664	1301.88	0.69197
1299.95	0.47691	1299.95	0.54148	1299.95	0.69792
1298.02	0.48341	1298.02	0.54587	1298.02	0.70278
1296.09	0.48997	1296.09	0.55029	1296.09	0.70638
1294.16	0.49672	1294.16	0.55493	1294.16	0.70855
1292.24	0.50367	1292.24	0.55948	1292.24	0.70905
1290.31	0.51057	1290.31	0.56334	1290.31	0.70744
1288.38	0.51717	1288.38	0.5659	1288.38	0.7032
1286.45	0.52338	1286.45	0.56678	1286.45	0.69599
1284.52	0.52918	1284.52	0.56591	1284.52	0.6858
1282.59	0.53449	1282.59	0.56344	1282.59	0.67296
1280.66	0.53914	1280.66	0.55983	1280.66	0.65836
1278.74	0.5431	1278.74	0.55601	1278.74	0.64351
1276.81	0.54673	1276.81	0.55289	1276.81	0.63032
1274.88	0.55048	1274.88	0.55098	1274.88	0.62022
1272.95	0.55445	1272.95	0.55038	1272.95	0.61334
1271.02	0.5582	1271.02	0.55077	1271.02	0.60871
1269.09	0.56051	1269.09	0.55132	1269.09	0.60536
1267.16	0.55857	1267.16	0.55071	1267.16	0.60248
1265.23	0.54701	1265.23	0.54659	1265.23	0.59895
1263.31	0.51817	1263.31	0.5347	1263.31	0.59305
1261.38	0.46878	1261.38	0.51087	1261.38	0.5828
1259.45	0.41058	1259.45	0.47839	1259.45	0.56892
1257.52	0.36644	1257.52	0.45066	1257.52	0.55712
1255.59	0.35154	1255.59	0.44035	1255.59	0.55399
1253.66	0.36529	1253.66	0.44886	1253.66	0.56101
1251.73	0.39805	1251.73	0.46879	1251.73	0.57436
1249.8	0.43817	1249.8	0.49153	1249.8	0.5888
1247.88	0.47715	1247.88	0.5116	1247.88	0.60082
1245.95	0.51236	1245.95	0.52729	1245.95	0.60949
1244.02	0.54529	1244.02	0.53973	1244.02	0.61594
1242.09	0.57772	1242.09	0.552	1242.09	0.62282
1240.16	0.60981	1240.16	0.56769	1240.16	0.63321
1238.23	0.6417	1238.23	0.58913	1238.23	0.64918
1236.3	0.67513	1236.3	0.61604	1236.3	0.67068
1234.37	0.71277	1234.37	0.64604	1234.37	0.69566
1232.45	0.75711	1232.45	0.67729	1232.45	0.72155
1230.52	0.80847	1230.52	0.70974	1230.52	0.74621
1228.59	0.8582	1228.59	0.74036	1228.59	0.76627
1226.66	0.87787	1226.66	0.75611	1226.66	0.7739
1224.73	0.82724	1224.73	0.73645	1224.73	0.7578
1222.8	0.69669	1222.8	0.67127	1222.8	0.71304
1220.87	0.53311	1220.87	0.57759	1220.87	0.65073
1218.95	0.40098	1218.95	0.49027	1218.95	0.59378
1217.02	0.32942	1217.02	0.43503	1217.02	0.56107
1215.09	0.30716	1215.09	0.41378	1215.09	0.55439
1213.16	0.31036	1213.16	0.4132	1213.16	0.56003
1211.23	0.32322	1211.23	0.4203	1211.23	0.56254
1209.3	0.33934	1209.3	0.42845	1209.3	0.55566
1207.37	0.35671	1207.37	0.4353	1207.37	0.54282
1205.44	0.3745	1205.44	0.44045	1205.44	0.53076
1203.52	0.39168	1203.52	0.4443	1203.52	0.52367
1201.59	0.4073	1201.59	0.44746	1201.59	0.52241
1199.66	0.42108	1199.66	0.45048	1199.66	0.52628
1197.73	0.43333	1197.73	0.45405	1197.73	0.53417
1195.8	0.44455	1195.8	0.45896	1195.8	0.54476
1193.87	0.45523	1193.87	0.46561	1193.87	0.55651
1191.94	0.4656	1191.94	0.47355	1191.94	0.56787
1190.01	0.47549	1190.01	0.48153	1190.01	0.57789
1188.09	0.4846	1188.09	0.48882	1188.09	0.58689
1186.16	0.49299	1186.16	0.49588	1186.16	0.59612
1184.23	0.50126	1184.23	0.50374	1184.23	0.60704
1182.3	0.50988	1182.3	0.51309	1182.3	0.62063
1180.37	0.5188	1180.37	0.52391	1180.37	0.63678
1178.44	0.52769	1178.44	0.53556	1178.44	0.65443
1176.51	0.53605	1176.51	0.54698	1176.51	0.67214
1174.58	0.54357	1174.58	0.55728	1174.58	0.68872
1172.66	0.55059	1172.66	0.56642	1172.66	0.70375
1170.73	0.55786	1170.73	0.57478	1170.73	0.71749
1168.8	0.56568	1168.8	0.58222	1168.8	0.72998
1166.87	0.57374	1166.87	0.58821	1166.87	0.74039
1164.94	0.58139	1164.94	0.59264	1164.94	0.7475
1163.01	0.5877	1163.01	0.59626	1163.01	0.75076
1161.08	0.59119	1161.08	0.60035	1161.08	0.75103
1159.16	0.58729	1159.16	0.60428	1159.16	0.74956
1157.23	0.5634	1157.23	0.60052	1157.23	0.74395
1155.3	0.50576	1155.3	0.57496	1155.3	0.72647
1153.37	0.42876	1153.37	0.52807	1153.37	0.69802
1151.44	0.37776	1151.44	0.48961	1151.44	0.67962
1149.51	0.37824	1149.51	0.4849	1149.51	0.6886
1147.58	0.41137	1147.58	0.50488	1147.58	0.71603
1145.65	0.44967	1145.65	0.52898	1145.65	0.74458
1143.73	0.48262	1143.73	0.54966	1143.73	0.76794
1141.8	0.50937	1141.8	0.5672	1141.8	0.78656
1139.87	0.53032	1139.87	0.58159	1139.87	0.80097
1137.94	0.54651	1137.94	0.59286	1137.94	0.81165
1136.01	0.55958	1136.01	0.60241	1136.01	0.81956
1134.08	0.57079	1134.08	0.61178	1134.08	0.82564
1132.15	0.5804	1132.15	0.62133	1132.15	0.83025
1130.22	0.58686	1130.22	0.62968	1130.22	0.83267
1128.3	0.5852	1128.3	0.63329	1128.3	0.83079
1126.37	0.56633	1126.37	0.62598	1126.37	0.82103
1124.44	0.52417	1124.44	0.60232	1124.44	0.80026
1122.51	0.47126	1122.51	0.56854	1122.51	0.77305
1120.58	0.4364	1120.58	0.54458	1120.58	0.75369
1118.65	0.43539	1118.65	0.54437	1118.65	0.75179
1116.72	0.45751	1116.72	0.56184	1116.72	0.76194
1114.79	0.48484	1114.79	0.58301	1114.79	0.77331
1112.87	0.50862	1112.87	0.60015	1112.87	0.78007
1110.94	0.52785	1110.94	0.61192	1110.94	0.78106
1109.01	0.54337	1109.01	0.61883	1109.01	0.77667
1107.08	0.55577	1107.08	0.62129	1107.08	0.76715
1105.15	0.56543	1105.15	0.61959	1105.15	0.75263
1103.22	0.57232	1103.22	0.61432	1103.22	0.73401
1101.29	0.57576	1101.29	0.60657	1101.29	0.71314
1099.37	0.57429	1099.37	0.59666	1099.37	0.6917
1097.44	0.56613	1097.44	0.5835	1097.44	0.67043
1095.51	0.55373	1095.51	0.56804	1095.51	0.65065
1093.58	0.54586	1093.58	0.55568	1093.58	0.63621
1091.65	0.54503	1091.65	0.54986	1091.65	0.63023
1089.72	0.5418	1089.72	0.54791	1089.72	0.63152
1087.79	0.53376	1087.79	0.54919	1087.79	0.63806
1085.86	0.52892	1085.86	0.55682	1085.86	0.64927
1083.94	0.52683	1083.94	0.56896	1083.94	0.66214
1082.01	0.5181	1082.01	0.5786	1082.01	0.67017
1080.08	0.49666	1080.08	0.57962	1080.08	0.668
1078.15	0.46278	1078.15	0.56874	1078.15	0.65617
1076.22	0.42215	1076.22	0.54671	1076.22	0.64055
1074.29	0.38398	1074.29	0.51956	1074.29	0.62668
1072.36	0.35521	1072.36	0.49483	1072.36	0.6167
1070.43	0.33727	1070.43	0.47652	1070.43	0.61133
1068.51	0.32971	1068.51	0.46695	1068.51	0.61295
1066.58	0.33388	1066.58	0.46983	1066.58	0.62587
1064.65	0.35011	1064.65	0.48681	1064.65	0.65197
1062.72	0.37435	1062.72	0.51397	1062.72	0.68672
1060.79	0.39743	1060.79	0.54211	1060.79	0.71935
1058.86	0.4108	1058.86	0.56177	1058.86	0.73966
1056.93	0.41972	1056.93	0.57522	1056.93	0.75082
1055	0.43983	1055	0.59548	1055	0.76739
1053.08	0.47489	1053.08	0.62708	1053.08	0.7953
1051.15	0.51296	1051.15	0.66109	1051.15	0.82577
1049.22	0.54318	1049.22	0.68859	1049.22	0.84756
1047.29	0.56481	1047.29	0.70861	1047.29	0.85738
1045.36	0.58234	1045.36	0.72513	1045.36	0.86208
1043.43	0.59833	1043.43	0.74098	1043.43	0.87032
1041.5	0.61245	1041.5	0.75523	1041.5	0.88298
1039.58	0.62469	1039.58	0.76583	1039.58	0.89626
1037.65	0.63632	1037.65	0.77476	1037.65	0.90866
1035.72	0.64849	1035.72	0.78744	1035.72	0.92082
1033.79	0.66123	1033.79	0.80512	1033.79	0.93298
1031.86	0.67401	1031.86	0.82383	1031.86	0.94462
1029.93	0.68635	1029.93	0.84061	1029.93	0.95496
1028	0.69828	1028	0.85569	1028	0.96375
1026.07	0.71048	1026.07	0.87023	1026.07	0.97153
1024.15	0.72405	1024.15	0.88528	1024.15	0.97901
1022.22	0.73984	1022.22	0.90169	1022.22	0.98637
1020.29	0.75811	1020.29	0.91944	1020.29	0.9931
1018.36	0.77883	1018.36	0.93753	1018.36	0.99811
1016.43	0.80207	1016.43	0.95504	1016.43	1
1014.5	0.82838	1014.5	0.97143	1014.5	0.99859
1012.57	0.85887	1012.57	0.98548	1012.57	0.99089
1010.64	0.89461	1010.64	0.99544	1010.64	0.97493
1008.72	0.93513	1008.72	1	1008.72	0.94915
1006.79	0.9753	1006.79	0.99694	1006.79	0.91157
1004.86	1	1004.86	0.97886	1004.86	0.85962
1002.93	0.98472	1002.93	0.9374	1002.93	0.79501
1001	0.89622	1001	0.86608	1001	0.72728
999.072	0.73281	999.072	0.7613	999.072	0.66553
997.143	0.54089	997.143	0.63415	997.143	0.61116
995.215	0.39179	995.215	0.5213	995.215	0.56778
993.286	0.31994	993.286	0.45448	993.286	0.54654
991.357	0.30004	991.357	0.4267	991.357	0.55061
989.429	0.29565	989.429	0.41638	989.429	0.57038
987.5	0.29753	987.5	0.41818	987.5	0.59752
985.571	0.30929	985.571	0.4331	985.571	0.6289
983.642	0.32821	983.642	0.45651	983.642	0.66382
981.714	0.34702	981.714	0.48246	981.714	0.70421
979.785	0.36236	979.785	0.50771	979.785	0.74863
977.856	0.37566	977.856	0.53071	977.856	0.78897
975.928	0.38832	975.928	0.55038	975.928	0.81849
973.999	0.4014	973.999	0.56813	973.999	0.83793
972.07	0.41593	972.07	0.58642	972.07	0.85148
970.141	0.43068	970.141	0.60417	970.141	0.8605
968.213	0.44357	968.213	0.61853	968.213	0.86408
966.284	0.45435	966.284	0.62843	966.284	0.86193
964.355	0.46378	964.355	0.63367	964.355	0.85437
962.427	0.47226	962.427	0.63378	962.427	0.84174
960.498	0.47981	960.498	0.62869	960.498	0.82452
958.569	0.48646	958.569	0.61921	958.569	0.80355
956.641	0.49167	956.641	0.60686	956.641	0.78015
954.712	0.49469	954.712	0.59361	954.712	0.75618
952.783	0.49745	952.783	0.58237	952.783	0.73428
950.854	0.50388	950.854	0.57606	950.854	0.71699
948.926	0.51381	948.926	0.57473	948.926	0.70483
946.997	0.52319	946.997	0.57612	946.997	0.69671
945.068	0.53016	945.068	0.57902	945.068	0.69208
943.14	0.53577	943.14	0.58358	943.14	0.69123
941.211	0.54097	941.211	0.58983	941.211	0.69451
939.282	0.5458	939.282	0.59752	939.282	0.7023
937.353	0.55001	937.353	0.6064	937.353	0.71487
935.425	0.55369	935.425	0.61647	935.425	0.73172
933.496	0.55724	933.496	0.628	933.496	0.75165
931.567	0.56096	931.567	0.64114	931.567	0.77342
929.639	0.56502	929.639	0.65547	929.639	0.79617
927.71	0.56942	927.71	0.67036	927.71	0.81905
925.781	0.57394	925.781	0.68523	925.781	0.841
923.852	0.57823	923.852	0.69944	923.852	0.86104
921.924	0.58218	921.924	0.71246	921.924	0.87884
919.995	0.58595	919.995	0.72426	919.995	0.89478
918.066	0.58969	918.066	0.73525	918.066	0.90924
916.138	0.59333	916.138	0.74575	916.138	0.92228
914.209	0.59675	914.209	0.75544	914.209	0.93369
912.28	0.59996	912.28	0.76378	912.28	0.94329
910.351	0.60272	910.351	0.77081	910.351	0.95102
908.423	0.6048	908.423	0.77694	908.423	0.95725
906.494	0.6064	906.494	0.78264	906.494	0.96272
904.565	0.60787	904.565	0.78807	904.565	0.96789
902.637	0.60914	902.637	0.79298	902.637	0.97273
900.708	0.60976	900.708	0.79723	900.708	0.97703
898.779	0.60965	898.779	0.80084	898.779	0.98058
896.85	0.60913	896.85	0.80403	896.85	0.9834
894.922	0.60856	894.922	0.80711	894.922	0.98585
892.993	0.60821	892.993	0.81014	892.993	0.9881
891.064	0.60784	891.064	0.8129	891.064	0.9899
889.136	0.60686	889.136	0.81492	889.136	0.99086
887.207	0.60495	887.207	0.81577	887.207	0.99076
885.278	0.60232	885.278	0.8157	885.278	0.98973
883.35	0.5994	883.35	0.81516	883.35	0.98824
881.421	0.59649	881.421	0.81429	881.421	0.98667
879.492	0.59346	879.492	0.81296	879.492	0.98496
877.563	0.58975	877.563	0.81089	877.563	0.98251
875.635	0.58501	875.635	0.80763	875.635	0.97879
873.706	0.5794	873.706	0.80296	873.706	0.97382
871.777	0.57307	871.777	0.79705	871.777	0.96788
869.849	0.5661	869.849	0.79009	869.849	0.96114
867.92	0.55859	867.92	0.78187	867.92	0.95338
865.991	0.55031	865.991	0.77183	865.991	0.94395
864.062	0.54109	864.062	0.75964	864.062	0.93243
862.134	0.53114	862.134	0.74555	862.134	0.91886
860.205	0.52078	860.205	0.72986	860.205	0.90362
858.276	0.51066	858.276	0.71314	858.276	0.8874
856.348	0.50192	856.348	0.69686	856.348	0.87114
854.419	0.49635	854.419	0.68333	854.419	0.85584
852.49	0.49686	852.49	0.67615	852.49	0.84286
850.561	0.50612	850.561	0.6787	850.561	0.83308
848.633	0.52152	848.633	0.68818	848.633	0.82397
846.704	0.53331	846.704	0.69362	846.704	0.80968
844.775	0.53194	844.775	0.68468	844.775	0.7865
842.847	0.5174	842.847	0.66118	842.847	0.75688
840.918	0.49958	840.918	0.6325	840.918	0.72741
838.989	0.48943	838.989	0.6089	838.989	0.70305
837.06	0.48917	837.06	0.59249	837.06	0.6825
835.132	0.49123	835.132	0.57751	835.132	0.66122
833.203	0.48656	833.203	0.55839	833.203	0.63812
831.274	0.47112	831.274	0.53301	831.274	0.61295
829.346	0.44472	829.346	0.50115	829.346	0.58349
827.417	0.40968	827.417	0.4654	827.417	0.55113
825.488	0.37224	825.488	0.43123	825.488	0.52027
823.559	0.34066	823.559	0.40342	823.559	0.49317
821.631	0.31923	821.631	0.38404	821.631	0.47189
819.702	0.30828	819.702	0.37404	819.702	0.45967
817.773	0.30892	817.773	0.37414	817.773	0.45744
815.845	0.32149	815.845	0.38325	815.845	0.46371
813.916	0.34213	813.916	0.39832	813.916	0.47862
811.987	0.36629	811.987	0.41712	811.987	0.50332
810.058	0.39218	810.058	0.43916	810.058	0.53401
808.13	0.41912	808.13	0.46335	808.13	0.5626
806.201	0.44577	806.201	0.48755	806.201	0.58828
804.272	0.47009	804.272	0.51046	804.272	0.61995
802.344	0.49017	802.344	0.5322	802.344	0.66096
800.415	0.50625	800.415	0.55362	800.415	0.70356
798.486	0.52133	798.486	0.57629	798.486	0.74142
796.558	0.5387	796.558	0.60183	796.558	0.77514
794.629	0.55893	794.629	0.62979	794.629	0.80637
792.7	0.57953	792.7	0.65761	792.7	0.83438
790.771	0.59747	790.771	0.68288	790.771	0.85777
788.843	0.6115	788.843	0.70444	788.843	0.8762
786.914	0.62211	786.914	0.72215	786.914	0.89061
784.985	0.63012	784.985	0.73648	784.985	0.90229
783.057	0.63551	783.057	0.74774	783.057	0.91175
781.128	0.63752	781.128	0.75574	781.128	0.91859
779.199	0.63596	779.199	0.76024	779.199	0.92248
777.27	0.63166	777.27	0.76142	777.27	0.92389
775.342	0.62558	775.342	0.76025	775.342	0.92385
773.413	0.61861	773.413	0.75786	773.413	0.92318
771.484	0.61122	771.484	0.75447	771.484	0.92187
769.556	0.60306	769.556	0.74932	769.556	0.9192
767.627	0.59329	767.627	0.74168	767.627	0.91444
765.698	0.5815	765.698	0.73151	765.698	0.90745
763.769	0.56803	763.769	0.719	763.769	0.89873
761.841	0.55336	761.841	0.70436	761.841	0.88871
759.912	0.53761	759.912	0.6879	759.912	0.87748
757.983	0.52077	757.983	0.66958	757.983	0.86502
756.055	0.50295	756.055	0.64933	756.055	0.85113
754.126	0.48437	754.126	0.62738	754.126	0.83556
752.197	0.46559	752.197	0.60408	752.197	0.81861
750.268	0.44722	750.268	0.57979	750.268	0.80088
748.34	0.42933	748.34	0.55504	748.34	0.78245
746.411	0.41163	746.411	0.5305	746.411	0.76288
744.482	0.39447	744.482	0.50667	744.482	0.74205
742.554	0.37921	742.554	0.48459	742.554	0.72119
740.625	0.36886	740.625	0.46847	740.625	0.70475
738.696	0.36913	738.696	0.46669	738.696	0.70089
736.767	0.38232	736.767	0.48269	736.767	0.71276
734.839	0.40162	734.839	0.50727	734.839	0.73217
732.91	0.41596	732.91	0.52492	732.91	0.74711
730.981	0.4169	730.981	0.52444	730.981	0.74871
729.053	0.40536	729.053	0.50801	729.053	0.73683
727.124	0.39094	727.124	0.48839	727.124	0.72041
725.195	0.38027	725.195	0.4737	725.195	0.70646
723.267	0.37326	723.267	0.46373	723.267	0.69557
721.338	0.36827	721.338	0.45661	721.338	0.68671
719.409	0.36466	719.409	0.45148	719.409	0.6797
717.48	0.36265	717.48	0.4484	717.48	0.67521
715.552	0.36244	715.552	0.44782	715.552	0.67384
713.623	0.36363	713.623	0.44975	713.623	0.675
711.694	0.3657	711.694	0.45325	711.694	0.67715
709.766	0.36828	709.766	0.45711	709.766	0.67937
707.837	0.37094	707.837	0.46092	707.837	0.68149
705.908	0.37361	705.908	0.46491	705.908	0.68327
703.979	0.37696	703.979	0.46944	703.979	0.68461
702.051	0.38148	702.051	0.47474	702.051	0.68505
700.122	0.38686	700.122	0.48027	700.122	0.6827
698.193	0.39262	698.193	0.48452	698.193	0.67504
696.265	0.39851	696.265	0.48533	696.265	0.66039
694.336	0.4044	694.336	0.4796	694.336	0.63723
692.407	0.41027	692.407	0.46722	692.407	0.60749
690.478	0.41621	690.478	0.45689	690.478	0.58465
688.55	0.42235	688.55	0.46028	688.55	0.58924
686.621	0.42896	686.621	0.47857	686.621	0.62489
684.692	0.43589	684.692	0.50148	684.692	0.66908
682.764	0.4426	682.764	0.52029	682.764	0.70031
680.835	0.44927	680.835	0.53424	680.835	0.71749
678.906	0.45666	678.906	0.54562	678.906	0.72815
676.977	0.46481	676.977	0.55573	676.977	0.73681
675.049	0.47313	675.049	0.56525	675.049	0.74479
673.12	0.48124	673.12	0.57456	673.12	0.75185
671.191	0.4891	671.191	0.58343	671.191	0.75764
669.263	0.49752	669.263	0.59243	669.263	0.76296
667.334	0.50808	667.334	0.60363	667.334	0.76919
665.405	0.5177	665.405	0.6137	665.405	0.77448
663.476	0.51674	663.476	0.61208	663.476	0.7731
661.548	0.50538	661.548	0.59974	661.548	0.76579
659.619	0.49849	659.619	0.59329	659.619	0.76198
657.69	0.5029	657.69	0.5991	657.69	0.7651
655.762	0.51229	655.762	0.60919	655.762	0.77077
653.833	0.52224	653.833	0.61908	653.833	0.77643
651.904	0.53237	651.904	0.62891	651.904	0.78177
649.976	0.54199	649.976	0.63801	649.976	0.7858
648.047	0.55006	648.047	0.64554	648.047	0.78797
646.118	0.55675	646.118	0.65203	646.118	0.78933
644.189	0.56364	644.189	0.65896	644.189	0.79165
642.261	0.57159	642.261	0.66733	642.261	0.7962
640.332	0.57996	640.332	0.6767	640.332	0.80255
638.403	0.58782	638.403	0.68585	638.403	0.80859
636.475	0.59491	636.475	0.69401	636.475	0.81291
634.546	0.60119	634.546	0.70082	634.546	0.81566
632.617	0.6068	632.617	0.70646	632.617	0.81771
630.688	0.61245	630.688	0.71209	630.688	0.82006
628.76	0.61903	628.76	0.71893	628.76	0.82344
626.831	0.62663	626.831	0.72684	626.831	0.8278
624.902	0.63446	624.902	0.73469	624.902	0.83227
622.974	0.64181	622.974	0.74184	622.974	0.83603
621.045	0.64896	621.045	0.74864	621.045	0.83952
619.116	0.65671	619.116	0.75605	619.116	0.84411
617.187	0.66516	617.187	0.76461	617.187	0.85024
615.259	0.67389	615.259	0.77379	615.259	0.85711
613.33	0.68233	613.33	0.78275	613.33	0.86379
611.401	0.68976	611.401	0.79104	611.401	0.86965
609.473	0.69606	609.473	0.7985	609.473	0.87467
607.544	0.70188	607.544	0.80538	607.544	0.87965
605.615	0.70836	605.615	0.81274	605.615	0.8855
603.686	0.71602	603.686	0.82107	603.686	0.89215
601.758	0.7243	601.758	0.82948	601.758	0.89875
599.829	0.73217	599.829	0.83717	599.829	0.90453
597.9	0.73888	597.9	0.84418	597.9	0.90946
595.972	0.74494	595.972	0.85131	595.972	0.914
594.043	0.75185	594.043	0.85943	594.043	0.91886
592.114	0.76003	592.114	0.86823	592.114	0.92426
590.185	0.76861	590.185	0.87679	590.185	0.92913
588.257	0.77723	588.257	0.88503	588.257	0.93272
586.328	0.78651	586.328	0.89362	586.328	0.93557
584.399	0.79756	584.399	0.90335	584.399	0.93802
582.471	0.81111	582.471	0.91435	582.471	0.93952
580.542	0.82641	580.542	0.92567	580.542	0.93901
578.613	0.84171	578.613	0.93635	578.613	0.93588
576.684	0.85556	576.684	0.94569	576.684	0.93152
574.756	0.86767	574.756	0.95256	574.756	0.92946
572.827	0.87905	572.827	0.95487	572.827	0.93257
570.898	0.89022	570.898	0.94769	570.898	0.93908
568.97	0.89898	568.97	0.92643	568.97	0.94261
567.041	0.90045	567.041	0.89668	567.041	0.93783
565.112	0.88972	565.112	0.87092	565.112	0.92525
563.184	0.86608	563.184	0.85425	563.184	0.9094
561.255	0.83719	561.255	0.84598	561.255	0.89437
559.326	0.81476	559.326	0.84723	559.326	0.88231
557.397	0.7995	557.397	0.85367	557.397	0.87204
555.469	0.77545	555.469	0.84928	555.469	0.85743
553.54	0.72486	553.54	0.81565	553.54	0.83021
551.611	0.64409	551.611	0.74386	551.611	0.78498
549.683	0.54684	549.683	0.6411	549.683	0.72333
547.754	0.45898	547.754	0.53421	547.754	0.65739
545.825	0.40413	545.825	0.45761	545.825	0.60699
543.896	0.38794	543.896	0.42777	543.896	0.58652
541.968	0.39671	541.968	0.43197	541.968	0.59205
540.039	0.40995	540.039	0.44316	540.039	0.60481
538.11	0.41839	538.11	0.4485	538.11	0.6122
536.182	0.42941	536.182	0.45854	536.182	0.61888
534.253	0.44399	534.253	0.47699	534.253	0.62854
532.324	0.44814	532.324	0.48721	532.324	0.63228
530.395	0.44491	530.395	0.4892	530.395	0.62991
528.467	0.45703	528.467	0.50601	528.467	0.63544
526.538	0.48941	526.538	0.54314	526.538	0.65547
524.609	0.52724	524.609	0.58552	524.609	0.68497
522.681	0.56086	522.681	0.62307	522.681	0.71684
520.752	0.58953	520.752	0.65361	520.752	0.74547
518.823	0.61349	518.823	0.67651	518.823	0.76646
516.894	0.63203	516.894	0.69151	516.894	0.7762
514.966	0.64635	514.966	0.69905	514.966	0.77441
513.037	0.65942	513.037	0.70049	513.037	0.76456
511.108	0.67278	511.108	0.69661	511.108	0.75048
509.18	0.68616	509.18	0.68726	509.18	0.73451
507.251	0.69865	507.251	0.67325	507.251	0.72008
505.322	0.70922	505.322	0.66024	505.322	0.71724
503.393	0.71822	503.393	0.6606	503.393	0.73653
501.465	0.72724	501.465	0.68255	501.465	0.7739
499.536	0.73702	499.536	0.71929	499.536	0.81465
497.607	0.74803	497.607	0.75795	497.607	0.84995
495.679	0.7601	495.679	0.79155	495.679	0.87848
493.75	0.77123	493.75	0.81804	493.75	0.89983
491.821	0.78013	491.821	0.83725	491.821	0.91427
489.893	0.78784	489.893	0.85109	489.893	0.92425
487.964	0.79564	487.964	0.86268	487.964	0.93311
486.035	0.8041	486.035	0.87437	486.035	0.9424
484.106	0.81364	484.106	0.88662	484.106	0.95171
482.178	0.82347	482.178	0.89824	482.178	0.96022
480.249	0.83243	480.249	0.90872	480.249	0.96729
478.32	0.84142	478.32	0.91912	478.32	0.97322
476.392	0.85168	476.392	0.93004	476.392	0.97943
474.463	0.86349	474.463	0.94197	474.463	0.9867
472.534	0.87676	472.534	0.9549	472.534	0.9939
470.605	0.8906	470.605	0.96698	470.605	0.99876
468.677	0.90442	468.677	0.97706	468.677	1
466.748	0.91878	466.748	0.98614	466.748	0.9984
464.819	0.93488	464.819	0.99453	464.819	0.99291
462.891	0.95368	462.891	1	462.891	0.98077
460.962	0.97466	460.962	1.00029	460.962	0.96029
459.033	0.99389	459.033	0.99215	459.033	0.9353
457.104	1	457.104	0.96803	457.104	0.91239
455.176	0.97176	455.176	0.91576	455.176	0.89143
453.247	0.88185	453.247	0.82534	453.247	0.86189
451.318	0.74503	451.318	0.71248	451.318	0.81883
449.39	0.62222	449.39	0.6233	449.39	0.7791
447.461	0.56144	447.461	0.59134	447.461	0.76546
445.532	0.55988	445.532	0.60892	445.532	0.78032
443.603	0.59061	443.603	0.64988	443.603	0.80717
441.675	0.63185	441.675	0.69503	441.675	0.83043
439.746	0.67237	439.746	0.73561	439.746	0.84664
437.817	0.70883	437.817	0.76908	437.817	0.86008
435.889	0.7407	435.889	0.79459	435.889	0.87315
433.96	0.76855	433.96	0.81303	433.96	0.88422
432.031	0.79311	432.031	0.82768	432.031	0.89234
430.102	0.8143	430.102	0.84158	430.102	0.89981
428.174	0.83365	428.174	0.85618	428.174	0.90816
426.245	0.85229	426.245	0.87031	426.245	0.91516
424.316	0.86882	424.316	0.88169	424.316	0.91798
422.388	0.88165	422.388	0.89157	422.388	0.9184
420.459	0.89127	420.459	0.90331	420.459	0.92398
418.53	0.90198	418.53	0.91775	418.53	0.93866
416.602	0.91637	416.602	0.9328	416.602	0.95604
414.673	0.9297	414.673	0.94628	414.673	0.96843
412.744	0.93857	412.744	0.95729	412.744	0.97499
410.815	0.94701	410.815	0.96528	410.815	0.97904
408.887	0.95832	408.887	0.97214	408.887	0.98339
406.958	0.97127	406.958	0.98099	406.958	0.9881
405.029	0.98486	405.029	0.99114	405.029	0.99265
403.101	0.99521	403.101	0.99901	403.101	0.99758
401.172	1	401.172	1	401.172	1
399.243	1	399.243	1	399.243	1

## Sheet: Figure 2d
F2 D		Control	GSNO	CORM	CORM+GSNO	CCOD-GNs-4-MAP	CN-Patch	Control	GSNO	CORM	CORM+GSNO	CCOD-GNs-4-MAP	CN-Patch	Control	GSNO	CORM	CORM+GSNO	CCOD-GNs-4-MAP	CN-Patch
	Time （h）	12	12	12	12	12	12	24	24	24	24	24	24	48	48	48	48	48	48
		0.09412	0.2712	0.3816	0.3712	0.2419	0.461	0.442	0.6152	0.6126	0.5417	0.4598	0.691	0.8281	0.9514	0.9041	1	0.882	1
		0.09818	0.2942	0.402	0.4	0.2612	0.48	0.45	0.6421	0.6315	0.5621	0.4701	0.712	0.8412	0.9812	0.9412	1	0.9	1
		0.09615	0.2885	0.396	0.3846	0.259	0.474	0.446	0.635	0.6226	0.5577	0.463	0.704	0.8385	0.9615	0.9245	1	0.89	1

## Sheet: Figure 3d
F3 D	x-ray							n=6
	Control	CCOD-GNs-4-MAP	CORM+GSNO	CN-Patch	Control	CCOD-GNs-4-MAP	CORM+GSNO	CN-Patch
		Day 1				Day 7
	30.8276	32.1165	45.465	54.6915	37.939	31.6967	34.5145	61.2595
	30.3867	34.7848	44.4925	63.3133	34.9156	31.4224	35.6525	69.9155
	32.9359	37.446	47.7629	56.6874	34.0988	34.8134	37.9772	68.6729
	32.8707	32.6734	49.5821	62.9039	34.2286	28.9945	34.7139	72.6565
	34.3242	31.2849	46.9442	64.4373	36.4328	30.5377	35.1702	73.5599
	33.075	30.0659	49.5622	63.4935	35.6633	33.1875	34.6758	67.3969

## Sheet: Figure 4b
F4B	Control	CCOD-GNs-4-MAP	CORM+GSNO	Surgical Delay	CN-Patch	CN-Patch
	55.5468	50.1926	68.2736	68.9348	84.5456	84.5456
	50.5132	55.3721	72.3884	75.8192	89.0121	89.0121
	49.0094	48.497	71.5619	76.7211	86.3948	86.3948
	49.1753	55.8119	67.7968	68.4567	77.1059	77.1059
	55.6727	55.4332	77.4323	70.9804	86.6907	86.6907
	56.2818	58.7191	62.3593	68.2294	83.0557	83.0557

## Sheet: Figure 4d
F4 D	Control	CCOD-GNs-4-MAP	CORM+GSNO	Surgical Delay	CN-Patch	Surgical Delay
	4	5	7	11	16	11
	7	5	9	14	12	14
	6	5	9	18	7	18
	4	2	9	13	13	13
	4	5	7	7	20	7
	7	6	7	11	7	11
	7	6	8	14	13	14
	6	4	7	14	13	14
	4	5	9	10	12	10
	3	6	9	9	12	9
	5	4	8	11	15	11
	7	4	8	12	12	12
	4	7	8	17	13	17
	2	4	8	7	14	7
	3	5	8	13	12	13
	4	5	10	7	10	7
	6	5	8	18	9	18
	6	3	8	11	13	11

## Sheet: Figure 4f
F4 f	Control	CCOD-GNs-4-MAP	CORM+GSNO	Surgical Delay	CN-Patch
	1601.44	1465.27	3588.82	4314.24	5748.52
	1636.26	1470.6	3510.66	4781.51	5700.88
	1473.99	1630.75	3660.97	4481.47	5798.2
	1577.68	1797.34	3543.22	4687.08	5773.69
	1547.79	1512.68	3504.98	4581.02	5907.14
	1424.54	1540.86	3503.12	4783.67	5766.06
	1567.91	1485.73	3547.01	4374.71	5797.19
	1369.65	1547.43	3438.79	4839.52	5366.1
	1466.99	1459.73	3545.79	4543.01	5229.65
	1405.27	1636.73	3513.37	4382.94	5769.78
	1332.26	1635.03	3616.35	4798.63	5645.85
	1215.81	1541.76	3557.19	4974.13	5829.88
	1306.79	1589.59	3556.14	4279.86	5927.8
	1442.38	1674.27	3395.4	4693.35	5780.76
	1446.44	1382.99	3298.37	4308.29	5205.25
	1424.16	1683.31	3738.64	4723.46	5211.66
	1449.19	1245.52	3374.76	4124.92	5780.23
	1444.78	1661.99	3568.65	4011.26	5312.65

## Sheet: Figure 4g
F4 g	Control	CCOD-GNs-4-MAP	CORM+GSNO	Surgical Delay	CN-Patch
	94.2263	125.96	89.8882	196.238	209.697
	101.631	121.654	93.5484	212.461	206.15
	92.1746	128.09	101.205	228.628	187.839
	98.8151	130.122	94.2725	212.39	224.901
	97.0976	129.001	101.016	188.169	224.631
	96.5499	130.305	95.9882	207.721	211.986
	99.2755	127.205	98.5512	220.863	210.94
	94.6839	123.803	92.6774	198.474	200.547
	102.173	118.79	96.1088	215.003	212.59
	101.865	134.513	98.6177	207.568	197.064
	99.0668	124.748	95.7965	223.296	228.401
	103.853	125.99	102.473	214.166	215.2
	100.321	123.854	98.759	202.06	205.626
	96.1777	126.192	92.2058	216.58	202.899
	99.061	126.507	100.1	221.535	192.738
	92.6716	123.241	94.9007	216.484	216.881
	98.9447	120.343	103.393	196.827	205.887
	101.773	124.052	99.0102	222.335	207.137

## Sheet: Figure 4i
F4 i	Normal	Control	CCOD-GNs-4-MAP	CORM+GSNO	Surgical Delay	CN-Patch
	0.20257	0.05687	0.04339	0.12106	0.15318	0.17922
	0.21379	0.05846	0.04254	0.12212	0.1052	0.173
	0.23223	0.04754	0.05512	0.14254	0.11824	0.22728
	0.24715	0.06524	0.0413	0.10194	0.11051	0.21278
	0.2088	0.04305	0.03977	0.11099	0.11931	0.1815
	0.23482	0.04844	0.02844	0.13205	0.08324	0.16403
	0.19631	0.03955	0.05083	0.14316	0.09525	0.21781
	0.24419	0.05207	0.04264	0.11429	0.09276	0.14121
	0.28243	0.03124	0.06103	0.12138	0.08458	0.21373

## Sheet: Figure 5d
F5 d			4h			7d			28d
	Control	Control	Control	CORM+GSNO	CORM+GSNO	CORM+GSNO	CN-Patch	CN-Patch	CN-Patch
	110.671	113.825	136.855	38.3712	65.4201	102.061	12.592	8.41503	81.4662
	123.032	115.377	135.206	79.5058	70.3661	99.0907	13.128	1.47073	67.3972
	110.468	99.5453	141.211	87.921	41.3315	109.597	11.622	0.02797	76.1585
	120.334	125.087	156.724	45.9212	47.9271	97.0663	3.94145	3.28948	77.5922
	121.296	119.396	107.044	58.8848	67.717	114.597	5.43316	11.1215	88.831
	117.665	110.212	126.418	54.143	54.2791	122.28	0.31083	2.21999	95.6096

## Sheet: Figure 5f
F 5f		IL-6	IL-6	IL-6	IL-6				TNF-α	TNF-α	TNF-α	TNF-α
		Normal	Control	CORM+GSNO	CN-Patch				Normal	Control	CORM+GSNO	CN-Patch
		6.07896	37.5057	30.3141	12.0267				2.35548	20.6724	19.4607	10.8755
		4.84302	14.6163	18.8994	6.18514				2.07342	20.8589	19.0645	5.36125
		5.32992	24.2663	34.2416	15.7043				4.01245	18.7545	19.851	9.43585
		5.59913	23.4989	16.3348	8.41256				3.23054	20.3041	18.5992	8.73764
		6.56724	9.81529	19.6368	7.84681				3.88313	18.9625	16.0825	6.39854
		7.36831	26.6093	15.4711	2.01024				4.16868	6.26937	9.00267	8.85921
														TNF-α	Tukey	|Mean Difference|	Significant?	Abstract	P
															Normal vs. Control	15.18	Yes	****	<0.0001	A-B
															Normal vs.CN-Patch	4.991	No	ns	0.171	A-C
															Normal vs. CORM+GSNO	13.72	Yes	****	<0.0001	A-D
															Control vs. CN-Patch	10.19	Yes	**	0.0015	B-C
															Control vs. CORM+GSNO	1.46	No	ns	0.9212	B-D
															CN-Patch vs. CORM+GSNO	8.732	Yes	**	0.0061	C-D

[truncated: 16 more sheets: Figure 6b, Figure 6c, Figure 6d, Figure 6b-WB  6d-WB, Figure S1a, Figure S1b, Figure S1d, Figure S1f, Figure S2b, Figure S3a, Figure S3b, Figure S7b, Figure S11b, Figure S12, Figure S13, Figure S15]
